# Supplementary material for: Evidence of an ‘invitation’ effect in feeding sylvatic Stegomyia albopicta from Cambodia
Source: Parasit Vectors. 2014 Jul 11;7:324. doi: 10.1186/1756-3305-7-324 (PMC4230241; doi:10.1186/1756-3305-7-324)
Supplement: Additional file 1 — Code used in for statistical analysis in the software package R. [file 1756-3305-7-324-S1.txt]

Additional file 1 Code used in for statistical analysis in the software package R

#Comparison of landing rates rain days vs dry days:
Aedes<-c(1112,158)
Days<-c(15, 4)
Rain<-c(0,1)
library(rateratio.test)
rateratio.test(x= rev(Aedes), n=rev(Days), RR = 1, alternative = c("two.sided"), conf.level = 0.95)

#Comparison of landing rates on EVET vs JDC: Whole period
poisson.test(x=c(1053,833), T = c(191.5), r = 1.78/1.82, alternative = c("two.sided"), conf.level = 0.95)

#Comparison of landing rates on EVET vs JDC: First 16 days
poisson.test(x=c(516,302), T = c(100,101), r = 1.78/1.82, alternative = c("two.sided"), conf.level = 0.95)

#Comparison of landing rates on EVET vs JDC: Last 17 days
poisson.test(x=c(537,531), T = c(91.5,90.5), r = 1.78/1.82, alternative = c("two.sided"), conf.level = 0.95)

#Pearson's Chi-squared test for comparing the distribution of the mosquitoes landing on the body regions between both collectors
#From Table 2
d<-c(111,
55,
162,
104,
11,
117,
121,
63)

e<-c(152,
28,
171,
197,
48,
122,
124,
68)

M <- as.table(rbind(d,e))
dimnames(M) <- list(Collector=c("JDC","EVET"),
 region= c("Head",
"Anterior_trunk",
"Post_trunk",
"Low_up_arm",
"Hand",
"Up_leg",
"Low_leg",
"Foot"))
(Xsq <- chisq.test(M)) # Prints test summary


#Calculation of 95%CI for Table 2
CIe<-matrix(nrow=length(e), ncol=2)
for(i in 1:length(e)){
	CIe[i,]<-qpois(p=c(0.025, 0.975), lambda=e[i])
}
CIe

CId<-matrix(nrow=length(d), ncol=2)
for(i in 1:length(d)){
	CId[i,]<-qpois(p=c(0.025, 0.975), lambda=d[i])
}
CId


time_lowerbound <- c(
8.5,
9,
9.5,
10,
10.5,
11,
11.5,
12,
12.5,
13,
13.5,
14,
14.5,
15,
15.5,
16,
16.5,
17)

moscontrol <- c(
3,
11,
15,
11,
14,
24,
29,
62,
126,
125,
94,
149,
164,
204,
210,
258,
248,
192)

unitscontrol <- c(
4,
10,
10,
12,
12,
14,
14,
30,
32,
32,
32,
36,
36,
36,
36,
36,
36,
30)

mospyrethroid <- c(
0,
0,
2,
2,
4,
9,
11,
13,
26,
32,
40,
52,
83,
91,
151,
125,
110,
126)

unitspyrethroid <- c(
0,
2,
2,
4,
4,
6,
6,
22,
24,
26,
26,
28,
28,
28,
28,
28,
28,
24)

data<- data.frame(time_lowerbound, moscontrol, unitscontrol, mospyrethroid, unitspyrethroid)

for(i in 1:dim(data)[1]){
	qpoisres<-qpois(p=c(0.025, 0.975), lambda=data$moscontrol[i])
	data$controlLB[i]<-(qpoisres[1]/data$unitscontrol[i])
	data$controlUB[i]<-(qpoisres[2]/data$unitscontrol[i])
	qpoisres<-qpois(p=c(0.025, 0.975), lambda=data$mospyrethroid[i])
	data$pyrethroidLB[i]<-(qpoisres[1]/data$unitspyrethroid[i])
	data$pyrethroidUB[i]<-(qpoisres[2]/data$unitspyrethroid[i])
}

data$controlmean<-data$moscontrol/data$unitscontrol
data$pyrethroidmean<-data$mospyrethroid/data$unitspyrethroid
#data
op <- par(mar=c(4.25,4.25,0.25,0.25))
plot(data$time_lowerbound+0.23, data$controlmean, type= "p", col=4, xlim=c(8, 18), ylim=c(0, 8), xlab="Time (hours)", ylab="Landing density per half hour per person")
segments(x0=data$time_lowerbound+0.23, y0=data$controlLB, y1= data$controlUB, col=4)
axis(1, at=c(seq(8.50, 17.50, by=0.5)), tcl = -0.3, labels=FALSE)
points(data$time_lowerbound+0.27, data$pyrethroidmean, type= "p", col=2, xlim=c(8, 18), ylim=c(0, 8))
segments(x0=data$time_lowerbound+0.27, y0=data$pyrethroidLB, y1= data$pyrethroidUB, col=2)
par(op)


#Randomization test

sideinfobodyparts<-c(
"ankle",
"arm",
"armpit",
"calf",
"cheek",
"ear",
"elbow",
"eye",
"eyebrow",
"foot",
"forearm",
"hand",
"heel",
"knee",
"leg",
"lower leg",
"shin",
"shoulder",
"thigh",
"toe",
"upper arm",
"wrist")


align.function<-function(Where, side, time, side.new){
	if(length(Where)>1){
		for(t in 2:length(side.new)){
			if(Where[t]==Where[t-1] &  Where[t]%in%sideinfobodyparts & is.na(side[t]) & is.na(side[t-1]) & time[t]-time[t-1]<3){side.new[c(t)]<-side.new[t-1]}		
		}
	}	
	if(length(Where)>2){
		for(t in 3:length(side.new)){
			if(Where[t]==Where[t-2] &  Where[t]%in%sideinfobodyparts & is.na(side[t]) & is.na(side[t-2]) & time[t]-time[t-2]<3){side.new[c(t)]<-side.new[t-2]}		
		}
	}	
	if(length(Where)>3){
		for(t in 4:length(side.new)){
			if(Where[t]==Where[t-3] &  Where[t]%in%sideinfobodyparts & is.na(side[t]) & is.na(side[t-3]) & time[t]-time[t-3]<3){side.new[c(t)]<-side.new[t-3]}		
		}
	}	
	if(length(Where)>4){
		for(t in 5:length(side.new)){
			if(Where[t]==Where[t-4] &  Where[t]%in%sideinfobodyparts & is.na(side[t]) & is.na(side[t-4]) & time[t]-time[t-4]<3){side.new[c(t)]<-side.new[t-4]}		
		}
	}			
	if(length(Where)>5){
		for(t in 6:length(side.new)){
			if(Where[t]==Where[t-5] &  Where[t]%in%sideinfobodyparts & is.na(side[t]) & is.na(side[t-5]) & time[t]-time[t-5]<3){side.new[c(t)]<-side.new[t-5]}		
		}
	}	
	if(length(Where)>6){
		for(t in 7:length(side.new)){
			if(Where[t]==Where[t-6] &  Where[t]%in%sideinfobodyparts & is.na(side[t]) & is.na(side[t-6]) & time[t]-time[t-6]<3){side.new[c(t)]<-side.new[t-6]}		
		}
	}	
	if(length(Where)>7){
		for(t in 8:length(side.new)){
			if(Where[t]==Where[t-7] &  Where[t]%in%sideinfobodyparts & is.na(side[t]) & is.na(side[t-7]) & time[t]-time[t-7]<3){side.new[c(t)]<-side.new[t-7]}		
		}
	}	
	if(length(Where)>8){
		for(t in 9:length(side.new)){
			if(Where[t]==Where[t-8] &  Where[t]%in%sideinfobodyparts & is.na(side[t]) & is.na(side[t-8]) & time[t]-time[t-8]<3){side.new[c(t)]<-side.new[t-8]}		
		}
	}	
return(side.new)
}

data<-read.csv("C:/Users/briet/Dropbox/Aedes work Cambodia/By 'invitation' only/Resubmission/data.csv")
#Note that this path may need to be adjusted

scorefunction2<-function(N, data, collector){
	sub<-subset(data, FEMALEAedes==1 & Coll != "w" & Specified==1 & Coll==collector)
	sub$PyrethroidCont<-as.factor(as.character(sub$TREATMENT))
	sub$Date<-as.factor(as.character(sub$Date))
	#sub$CollWhere<-as.factor(as.character(sub$CollWhere))
	day.scoresum.mat<-matrix(nrow=length(levels(sub$Date)), ncol=N)
	day.scoresum.rand.mat<-matrix(nrow=length(levels(sub$Date)), ncol=N)
	for(d in 1: length(levels(sub$Date))){
		scoresum<-vector(length=N)
		scoresum.rand<-vector(length=N)
		Datesub<-subset(sub, Date==levels(sub$Date)[d])
		#Datesub$CollWhere<-as.factor(as.character(Datesub$CollWhere))
		for(n in 1:N){
			Where<-Datesub$Where
			#CollWhere<-Datesub$CollWhere
			side<-as.character(Datesub$side)
			side[side==""]<-NA
			side
			side.new<-rep(NA, length(Where))
			time<-round(Datesub$Timeindays*24*60)
			#singles
			for(t in 1:length(side.new)){
				if(Where[t]%in%sideinfobodyparts & is.na(side[t])){side.new[t]<-sample(x=c("left","right"), size=1)}
			}
			side.new1<-align.function(Where=Where, side=side, time=time, side.new=side.new)
			side.new2<-align.function(Where=Where, side=side, time=time, side.new=side.new1)
			side.new3<-align.function(Where=Where, side=side, time=time, side.new=side.new2)
			
			#The align function is repeated in case there are any pairs in subsequent series
			
			sidefinal<-vector(length=length(side))
			sidefinal[!is.na(side)]<-side[!is.na(side)]
			sidefinal[!is.na(side.new3)]<-side.new3[!is.na(side.new3)]

			Wheresidefinal<-vector(length=length(side))
		
			for(t in 1:length(side)){
				Wheresidefinal[t]<-paste(Where[t],sidefinal[t], sep="")
			}

			#Now count the number of identical pairs that occur within 3 minutes
			score1<-rep(0, length(side))
			if(length(Where)>1){	
				for(t in 2:length(side)){
					if(Wheresidefinal[t]==Wheresidefinal[t-1] & time[t]-time[t-1]<3){score1[t]<-1}
				}
			}
			score2<-rep(0, length(side))
			if(length(Where)>2){	
				for(t in 3:length(side)){
					if(Wheresidefinal[t]==Wheresidefinal[t-2] & time[t]-time[t-2]<3){score2[t]<-1}
				}
			}
			score3<-rep(0, length(side))
			if(length(Where)>3){	
				for(t in 4:length(side)){
					if(Wheresidefinal[t]==Wheresidefinal[t-3] & time[t]-time[t-3]<3){score3[t]<-1}
				}
			}
			score4<-rep(0, length(side))
			if(length(Where)>4){	
				for(t in 5:length(side)){
					if(Wheresidefinal[t]==Wheresidefinal[t-4] & time[t]-time[t-4]<3){score4[t]<-1}
				}
			}
			score5<-rep(0, length(side))
			if(length(Where)>5){	
				for(t in 6:length(side)){
					if(Wheresidefinal[t]==Wheresidefinal[t-5] & time[t]-time[t-5]<3){score5[t]<-1}
				}
			}
			score6<-rep(0, length(side))
			if(length(Where)>6){	
				for(t in 7:length(side)){
					if(Wheresidefinal[t]==Wheresidefinal[t-6] & time[t]-time[t-6]<3){score6[t]<-1}
				}
			}
			score7<-rep(0, length(side))
			if(length(Where)>7){	
				for(t in 8:length(side)){
					if(Wheresidefinal[t]==Wheresidefinal[t-7] & time[t]-time[t-7]<3){score7[t]<-1}
				}
			}
			score8<-rep(0, length(side))
			if(length(Where)>8){	
				for(t in 9:length(side)){
					if(Wheresidefinal[t]==Wheresidefinal[t-8] & time[t]-time[t-8]<3){score8[t]<-1}
				}
			}
		
			
			#		sum(score1, score2, score3)
			scoresum[n]<-sum(score1, score2, score3, score4, score5, score6, score7, score8)

			#now randomize:
			Wheresidefinal.rand<-sample(Wheresidefinal)

			score.rand1<-rep(0, length(side))
			if(length(Where)>1){	
				for(t in 2:length(side)){
					if(Wheresidefinal.rand[t]==Wheresidefinal.rand[t-1] & time[t]-time[t-1]<3){score.rand1[t]<-1}
				}
			}
			score.rand2<-rep(0, length(side))
			if(length(Where)>2){	
				for(t in 3:length(side)){
					if(Wheresidefinal.rand[t]==Wheresidefinal.rand[t-2] & time[t]-time[t-2]<3){score.rand2[t]<-1}
				}
			}
			score.rand3<-rep(0, length(side))
			if(length(Where)>3){	
				for(t in 4:length(side)){
					if(Wheresidefinal.rand[t]==Wheresidefinal.rand[t-3] & time[t]-time[t-3]<3){score.rand3[t]<-1}
				}
			}
			score.rand4<-rep(0, length(side))		
			if(length(Where)>4){	
				for(t in 5:length(side)){
					if(Wheresidefinal.rand[t]==Wheresidefinal.rand[t-3] & time[t]-time[t-4]<3){score.rand4[t]<-1}
				}
			}
			score.rand5<-rep(0, length(side))
			if(length(Where)>5){	
				for(t in 6:length(side)){
					if(Wheresidefinal.rand[t]==Wheresidefinal.rand[t-3] & time[t]-time[t-5]<3){score.rand5[t]<-1}
				}
			}
			score.rand6<-rep(0, length(side))
			if(length(Where)>6){	
				for(t in 7:length(side)){
					if(Wheresidefinal.rand[t]==Wheresidefinal.rand[t-3] & time[t]-time[t-6]<3){score.rand6[t]<-1}
				}
			}
			score.rand7<-rep(0, length(side))
			if(length(Where)>7){	
				for(t in 8:length(side)){
					if(Wheresidefinal.rand[t]==Wheresidefinal.rand[t-3] & time[t]-time[t-7]<3){score.rand7[t]<-1}
				}
			}
			score.rand8<-rep(0, length(side))
			if(length(Where)>8){	
				for(t in 9:length(side)){
					if(Wheresidefinal.rand[t]==Wheresidefinal.rand[t-3] & time[t]-time[t-8]<3){score.rand8[t]<-1}
				}
			}

			
			
			
	#		sum(score.rand1, score.rand2, score.rand3)
			scoresum.rand[n]<-sum(score.rand1, score.rand2, score.rand3, score.rand4, score.rand5, score.rand6, score.rand7, score.rand8)
		}
	day.scoresum.mat[d,] <- scoresum
	day.scoresum.rand.mat[d,] <- scoresum.rand
	}
	write.csv(as.data.frame(t(day.scoresum.mat)),paste("C:/Users/briet/Dropbox/Aedes work Cambodia/By 'invitation' only/Resubmission/day.scoresum.mat3",collector,".csv", sep=""), quote=FALSE, row.names=FALSE) #Note that this path may need to be adjusted
	write.csv(as.data.frame(t(day.scoresum.rand.mat)),paste("C:/Users/briet/Dropbox/Aedes work Cambodia/By 'invitation' only/Resubmission/day.scoresum.rand.mat3",collector,".csv", sep=""), quote=FALSE, row.names=FALSE) #Note that this path may need to be adjusted
}

N<-1000

ptm <- proc.time()
scorefunction2(N=N, data=data, collector="e")
proc.time() - ptm
alarm()

ptm <- proc.time()
scorefunction2(N=N, data=data, collector="d")
proc.time() - ptm
alarm()

#Note that this path may need to be adjusted:
day.scoresum.mat.derek<-t(as.matrix(read.csv("C:/Users/briet/Dropbox/Aedes work Cambodia/By 'invitation' only/Resubmission/day.scoresum.mat3d.csv")))
day.scoresum.rand.mat.derek<-t(as.matrix(read.csv("C:/Users/briet/Dropbox/Aedes work Cambodia/By 'invitation' only/Resubmission/day.scoresum.rand.mat3d.csv")))

#Note that this path may need to be adjusted:
day.scoresum.mat.elsa<-t(as.matrix(read.csv("C:/Users/briet/Dropbox/Aedes work Cambodia/By 'invitation' only/Resubmission/day.scoresum.mat3e.csv")))
day.scoresum.rand.mat.elsa<-t(as.matrix(read.csv("C:/Users/briet/Dropbox/Aedes work Cambodia/By 'invitation' only/Resubmission/day.scoresum.rand.mat3e.csv")))


#derek+elsa
day.scoresum.mat<-day.scoresum.mat.derek+day.scoresum.mat.elsa
day.scoresum.rand.mat<-day.scoresum.rand.mat.derek+day.scoresum.rand.mat.elsa

#for all
diff.larger.than.zero<-rep(0,N)
for(i in 1:N){
	if(colSums(day.scoresum.mat[,])[i]-colSums(day.scoresum.rand.mat[,])[i]>0){diff.larger.than.zero[i]<-1}
}
#One-sided p-value 
mean(1-diff.larger.than.zero)
#two-sided p-value
2*min(mean(1-diff.larger.than.zero),mean(diff.larger.than.zero))


TEST1<-colSums(day.scoresum.mat[,])
TEST2<-colSums(day.scoresum.rand.mat[,])

scoreratio<-rep(NA,N)
for(i in 1:N){
	scoreratio[i]<-TEST1[i]/TEST2[i]
}
hist(scoreratio, 100)
quantile(scoreratio, probs=c(0.005,0.01,0.025,0.05,0.5,0.95,0.975,0.99,0.995))
mean(scoreratio)

breaks=round(100*min(TEST1)):(round(100*max(TEST1)+0.5))/100
hist(TEST1, density=TRUE, breaks=breaks, xlim=c(-10,200), ylim=c(0,100))
breaks2=round(100*min(TEST2)):(round(100*max(TEST2)+0.5))/100
hist(TEST2, density=TRUE, breaks=breaks2, xlim=c(-10,200), ylim=c(0,100), add=TRUE, col=2)
mean(TEST1)
quantile(TEST2, probs=c(0.005,0.01,0.025,0.05,0.5,0.95,0.975,0.99,0.995))
mean(TEST1) > quantile(TEST2, probs=c(0.005,0.01,0.025,0.05,0.5,0.95,0.975,0.99,0.995))


#derek only
day.scoresum.mat<-day.scoresum.mat.derek
day.scoresum.rand.mat<-day.scoresum.rand.mat.derek

#for all
diff.larger.than.zero<-rep(0,N)
for(i in 1:N){
	if(colSums(day.scoresum.mat[,])[i]-colSums(day.scoresum.rand.mat[,])[i]>0){diff.larger.than.zero[i]<-1}
}
#One-sided p-value 
mean(1-diff.larger.than.zero)
#two-sided p-value
2*min(mean(1-diff.larger.than.zero),mean(diff.larger.than.zero))

TEST1<-colSums(day.scoresum.mat[,])
TEST2<-colSums(day.scoresum.rand.mat[,])

scoreratio<-rep(NA,N)
for(i in 1:N){
	scoreratio[i]<-TEST1[i]/TEST2[i]
}
hist(scoreratio, 100)
quantile(scoreratio, probs=c(0.005,0.01,0.025,0.05,0.5,0.95,0.975,0.99,0.995))
mean(scoreratio)

breaks=round(100*min(TEST1)):(round(100*max(TEST1)+0.5))/100
hist(TEST1, density=TRUE, breaks=breaks, xlim=c(-10,200), ylim=c(0,100))
breaks2=round(100*min(TEST2)):(round(100*max(TEST2)+0.5))/100
hist(TEST2, density=TRUE, breaks=breaks2, xlim=c(-10,200), ylim=c(0,100), add=TRUE, col=2)
mean(TEST1)
mean(TEST1) > quantile(TEST2, probs=c(0.005,0.01,0.025,0.05,0.5,0.95,0.975,0.99,0.995))

#elsa only
day.scoresum.mat<-day.scoresum.mat.elsa
day.scoresum.rand.mat<-day.scoresum.rand.mat.elsa

#for all
diff.larger.than.zero<-rep(0,N)
for(i in 1:N){
	if(colSums(day.scoresum.mat[,])[i]-colSums(day.scoresum.rand.mat[,])[i]>0){diff.larger.than.zero[i]<-1}
}
#One-sided p-value 
mean(1-diff.larger.than.zero)
#two-sided p-value
2*min(mean(1-diff.larger.than.zero),mean(diff.larger.than.zero))

TEST1<-colSums(day.scoresum.mat[,])
TEST2<-colSums(day.scoresum.rand.mat[,])

scoreratio<-rep(NA,N)
for(i in 1:N){
	scoreratio[i]<-TEST1[i]/TEST2[i]
}
hist(scoreratio, 100)
quantile(scoreratio, probs=c(0.005,0.01,0.025,0.05,0.5,0.95,0.975,0.99,0.995))
mean(scoreratio)

breaks=round(100*min(TEST1)):(round(100*max(TEST1)+0.5))/100
hist(TEST1, density=TRUE, breaks=breaks, xlim=c(-10,200), ylim=c(0,100))
breaks2=round(100*min(TEST2)):(round(100*max(TEST2)+0.5))/100
hist(TEST2, density=TRUE, breaks=breaks2, xlim=c(-10,200), ylim=c(0,100), add=TRUE, col=2)
mean(TEST1)
mean(TEST1) > quantile(TEST2, probs=c(0.005,0.01,0.025,0.05,0.5,0.95,0.975,0.99,0.995))

#derek+elsa
day.scoresum.mat<-day.scoresum.mat.derek+day.scoresum.mat.elsa
day.scoresum.rand.mat<-day.scoresum.rand.mat.derek+day.scoresum.rand.mat.elsa

#by treatment
 treatment<-c("M",rep(c("C", "M"),2),"C", rep(c("C", "M"),2),"C","C", rep(c("C", "M"),6),"C","C")
length(treatment)

controlsel<-which(treatment=="C")
Pyrethroidsel<-which(treatment=="M")

#for Pyrethroid
diff.larger.than.zero<-rep(0,N)
for(i in 1:N){
	if(colSums(day.scoresum.mat[Pyrethroidsel,])[i]-colSums(day.scoresum.rand.mat[Pyrethroidsel,])[i]>0){diff.larger.than.zero[i]<-1}
}
#One-sided p-value 
mean(1-diff.larger.than.zero)
#two-sided p-value
2*min(mean(1-diff.larger.than.zero),mean(diff.larger.than.zero))

TEST1<-colSums(day.scoresum.mat[Pyrethroidsel,])
TEST2<-colSums(day.scoresum.rand.mat[Pyrethroidsel,])

scoreratio<-rep(NA,N)
for(i in 1:N){
	scoreratio[i]<-TEST1[i]/TEST2[i]
}
hist(scoreratio, 100)
quantile(scoreratio, probs=c(0.005,0.01,0.025,0.05,0.5,0.95,0.975,0.99,0.995))
mean(scoreratio)

breaks=round(100*min(TEST1)):(round(100*max(TEST1)+0.5))/100
hist(TEST1, density=TRUE, breaks=breaks, xlim=c(-10,200), ylim=c(0,100))
breaks2=round(100*min(TEST2)):(round(100*max(TEST2)+0.5))/100
hist(TEST2, density=TRUE, breaks=breaks2, xlim=c(-10,200), ylim=c(0,100), add=TRUE, col=2)

mean(TEST1) 
quantile(TEST2, probs=c(0.005,0.01,0.025,0.05,0.5,0.95,0.975,0.99,0.995))
mean(TEST1) > quantile(TEST2, probs=c(0.005,0.01,0.025,0.05,0.5,0.95,0.975,0.99,0.995))

#for control
diff.larger.than.zero<-rep(0,N)
for(i in 1:N){
	if(colSums(day.scoresum.mat[controlsel,])[i]-colSums(day.scoresum.rand.mat[controlsel,])[i]>0){diff.larger.than.zero[i]<-1}
}
#One-sided p-value 
mean(1-diff.larger.than.zero)
#two-sided p-value
2*min(mean(1-diff.larger.than.zero),mean(diff.larger.than.zero))

TEST1<-colSums(day.scoresum.mat[controlsel,])
TEST2<-colSums(day.scoresum.rand.mat[controlsel,])

scoreratio<-rep(NA,N)
for(i in 1:N){
	scoreratio[i]<-TEST1[i]/TEST2[i]
}
hist(scoreratio, 100)
quantile(scoreratio, probs=c(0.005,0.01,0.025,0.05,0.5,0.95,0.975,0.99,0.995))
mean(scoreratio)

breaks=round(100*min(TEST1)):(round(100*max(TEST1)+0.5))/100
hist(TEST1, density=TRUE, breaks=breaks, xlim=c(-10,200), ylim=c(0,100))
breaks2=round(100*min(TEST2)):(round(100*max(TEST2)+0.5))/100
hist(TEST2, density=TRUE, breaks=breaks2, xlim=c(-10,200), ylim=c(0,100), add=TRUE, col=2)

mean(TEST1) > quantile(TEST2, probs=c(0.005,0.01,0.025,0.05,0.5,0.95,0.975,0.99,0.995))


#######################################
#NOW: For aggregated into 8 categories (Body regions) 

bodyparts<-c(
"Foot",
"Hand",
"Head",
"Low_leg",
"Low_up_arm",
"Up_leg",
"Post_trunc",
"Anterior_trunc")


sideinfobodyparts<-c(
"Foot",
"Hand",
"Low_leg",
"Low_up_arm",
"Up_leg")


data<-read.csv("C:/Users/briet/Dropbox/Aedes work Cambodia/By 'invitation' only/Resubmission/data.csv")
#MAKE SURE EVERYTHING IS IN ORDER OF COLLECTION!!!
summary(data)

data$Whereold <- data$Where
data$Where<-data$Classif_3OB8


align.function<-function(Where, side, time, side.new){
	if(length(Where)>1){
		for(t in 2:length(side.new)){
			if(Where[t]==Where[t-1] &  Where[t]%in%sideinfobodyparts & is.na(side[t]) & is.na(side[t-1]) & time[t]-time[t-1]<3){side.new[c(t)]<-side.new[t-1]}		
		}
	}	
	if(length(Where)>2){
		for(t in 3:length(side.new)){
			if(Where[t]==Where[t-2] &  Where[t]%in%sideinfobodyparts & is.na(side[t]) & is.na(side[t-2]) & time[t]-time[t-2]<3){side.new[c(t)]<-side.new[t-2]}		
		}
	}	
	if(length(Where)>3){
		for(t in 4:length(side.new)){
			if(Where[t]==Where[t-3] &  Where[t]%in%sideinfobodyparts & is.na(side[t]) & is.na(side[t-3]) & time[t]-time[t-3]<3){side.new[c(t)]<-side.new[t-3]}		
		}
	}	
	if(length(Where)>4){
		for(t in 5:length(side.new)){
			if(Where[t]==Where[t-4] &  Where[t]%in%sideinfobodyparts & is.na(side[t]) & is.na(side[t-4]) & time[t]-time[t-4]<3){side.new[c(t)]<-side.new[t-4]}		
		}
	}			
	if(length(Where)>5){
		for(t in 6:length(side.new)){
			if(Where[t]==Where[t-5] &  Where[t]%in%sideinfobodyparts & is.na(side[t]) & is.na(side[t-5]) & time[t]-time[t-5]<3){side.new[c(t)]<-side.new[t-5]}		
		}
	}	
	if(length(Where)>6){
		for(t in 7:length(side.new)){
			if(Where[t]==Where[t-6] &  Where[t]%in%sideinfobodyparts & is.na(side[t]) & is.na(side[t-6]) & time[t]-time[t-6]<3){side.new[c(t)]<-side.new[t-6]}		
		}
	}	
	if(length(Where)>7){
		for(t in 8:length(side.new)){
			if(Where[t]==Where[t-7] &  Where[t]%in%sideinfobodyparts & is.na(side[t]) & is.na(side[t-7]) & time[t]-time[t-7]<3){side.new[c(t)]<-side.new[t-7]}		
		}
	}	
	if(length(Where)>8){
		for(t in 9:length(side.new)){
			if(Where[t]==Where[t-8] &  Where[t]%in%sideinfobodyparts & is.na(side[t]) & is.na(side[t-8]) & time[t]-time[t-8]<3){side.new[c(t)]<-side.new[t-8]}		
		}
	}	
	if(length(Where)>9){
		for(t in 10:length(side.new)){
			if(Where[t]==Where[t-9] &  Where[t]%in%sideinfobodyparts & is.na(side[t]) & is.na(side[t-9]) & time[t]-time[t-9]<3){side.new[c(t)]<-side.new[t-9]}		
		}
	}	

	return(side.new)
}


scorefunction2<-function(N, data, collector){

	sub<-subset(data, FEMALEAedes==1 & Coll != "w" & Specified==1 & Coll==collector)
	sub$PyrethroidCont<-as.factor(as.character(sub$TREATMENT))
	sub$Date<-as.factor(as.character(sub$Date))
	#sub$CollWhere<-as.factor(as.character(sub$CollWhere))

	day.scoresum.mat<-matrix(nrow=length(levels(sub$Date)), ncol=N)
	day.scoresum.rand.mat<-matrix(nrow=length(levels(sub$Date)), ncol=N)

	for(d in 1: length(levels(sub$Date))){
		scoresum<-vector(length=N)
		scoresum.rand<-vector(length=N)
		Datesub<-subset(sub, Date==levels(sub$Date)[d])
		#Datesub$CollWhere<-as.factor(as.character(Datesub$CollWhere))
		for(n in 1:N){
			Where<-Datesub$Where
			#CollWhere<-Datesub$CollWhere
			side<-as.character(Datesub$side)
			side[side==""]<-NA
			side
			side.new<-rep(NA, length(Where))
			time<-round(Datesub$Timeindays*24*60)
			#singles
			for(t in 1:length(side.new)){
				if(Where[t]%in%sideinfobodyparts & is.na(side[t])){side.new[t]<-sample(x=c("left","right"), size=1)}
			}

			side.new1<-align.function(Where=Where, side=side, time=time, side.new=side.new)
			side.new2<-align.function(Where=Where, side=side, time=time, side.new=side.new1)
			side.new3<-align.function(Where=Where, side=side, time=time, side.new=side.new2)
			
			#The align function is repeated in case there are any pairs in subsequent series
			
			sidefinal<-vector(length=length(side))
			sidefinal[!is.na(side)]<-side[!is.na(side)]
			sidefinal[!is.na(side.new3)]<-side.new3[!is.na(side.new3)]

			Wheresidefinal<-vector(length=length(side))
		
			for(t in 1:length(side)){
				Wheresidefinal[t]<-paste(Where[t],sidefinal[t], sep="")
			}

			#Now count the number of identical pairs that occur within 3 minutes
			score1<-rep(0, length(side))
			if(length(Where)>1){	
				for(t in 2:length(side)){
					if(Wheresidefinal[t]==Wheresidefinal[t-1] & time[t]-time[t-1]<3){score1[t]<-1}
				}
			}
			score2<-rep(0, length(side))
			if(length(Where)>2){	
				for(t in 3:length(side)){
					if(Wheresidefinal[t]==Wheresidefinal[t-2] & time[t]-time[t-2]<3){score2[t]<-1}
				}
			}
			score3<-rep(0, length(side))
			if(length(Where)>3){	
				for(t in 4:length(side)){
					if(Wheresidefinal[t]==Wheresidefinal[t-3] & time[t]-time[t-3]<3){score3[t]<-1}
				}
			}
			score4<-rep(0, length(side))
			if(length(Where)>4){	
				for(t in 5:length(side)){
					if(Wheresidefinal[t]==Wheresidefinal[t-4] & time[t]-time[t-4]<3){score4[t]<-1}
				}
			}
			score5<-rep(0, length(side))
			if(length(Where)>5){	
				for(t in 6:length(side)){
					if(Wheresidefinal[t]==Wheresidefinal[t-5] & time[t]-time[t-5]<3){score5[t]<-1}
				}
			}
			score6<-rep(0, length(side))
			if(length(Where)>6){	
				for(t in 7:length(side)){
					if(Wheresidefinal[t]==Wheresidefinal[t-6] & time[t]-time[t-6]<3){score6[t]<-1}
				}
			}
			score7<-rep(0, length(side))
			if(length(Where)>7){	
				for(t in 8:length(side)){
					if(Wheresidefinal[t]==Wheresidefinal[t-7] & time[t]-time[t-7]<3){score7[t]<-1}
				}
			}
			score8<-rep(0, length(side))
			if(length(Where)>8){	
				for(t in 9:length(side)){
					if(Wheresidefinal[t]==Wheresidefinal[t-8] & time[t]-time[t-8]<3){score8[t]<-1}
				}
			}
			score9<-rep(0, length(side))
			if(length(Where)>9){	
				for(t in 10:length(side)){
					if(Wheresidefinal[t]==Wheresidefinal[t-9] & time[t]-time[t-9]<3){score9[t]<-1}
				}
			}
		
			
			#		sum(score1, score2, score3)
			scoresum[n]<-sum(score1, score2, score3, score4, score5, score6, score7, score8, score9)

			#now randomize:
			Wheresidefinal.rand<-sample(Wheresidefinal)

			score.rand1<-rep(0, length(side))
			if(length(Where)>1){	
				for(t in 2:length(side)){
					if(Wheresidefinal.rand[t]==Wheresidefinal.rand[t-1] & time[t]-time[t-1]<3){score.rand1[t]<-1}
				}
			}
			score.rand2<-rep(0, length(side))
			if(length(Where)>2){	
				for(t in 3:length(side)){
					if(Wheresidefinal.rand[t]==Wheresidefinal.rand[t-2] & time[t]-time[t-2]<3){score.rand2[t]<-1}
				}
			}
			score.rand3<-rep(0, length(side))
			if(length(Where)>3){	
				for(t in 4:length(side)){
					if(Wheresidefinal.rand[t]==Wheresidefinal.rand[t-3] & time[t]-time[t-3]<3){score.rand3[t]<-1}
				}
			}
			score.rand4<-rep(0, length(side))		
			if(length(Where)>4){	
				for(t in 5:length(side)){
					if(Wheresidefinal.rand[t]==Wheresidefinal.rand[t-3] & time[t]-time[t-4]<3){score.rand4[t]<-1}
				}
			}
			score.rand5<-rep(0, length(side))
			if(length(Where)>5){	
				for(t in 6:length(side)){
					if(Wheresidefinal.rand[t]==Wheresidefinal.rand[t-3] & time[t]-time[t-5]<3){score.rand5[t]<-1}
				}
			}
			score.rand6<-rep(0, length(side))
			if(length(Where)>6){	
				for(t in 7:length(side)){
					if(Wheresidefinal.rand[t]==Wheresidefinal.rand[t-3] & time[t]-time[t-6]<3){score.rand6[t]<-1}
				}
			}
			score.rand7<-rep(0, length(side))
			if(length(Where)>7){	
				for(t in 8:length(side)){
					if(Wheresidefinal.rand[t]==Wheresidefinal.rand[t-3] & time[t]-time[t-7]<3){score.rand7[t]<-1}
				}
			}
			score.rand8<-rep(0, length(side))
			if(length(Where)>8){	
				for(t in 9:length(side)){
					if(Wheresidefinal.rand[t]==Wheresidefinal.rand[t-3] & time[t]-time[t-8]<3){score.rand8[t]<-1}
				}
			}
			score.rand9<-rep(0, length(side))
			if(length(Where)>9){	
				for(t in 10:length(side)){
					if(Wheresidefinal.rand[t]==Wheresidefinal.rand[t-3] & time[t]-time[t-9]<3){score.rand9[t]<-1}
				}
			}

			
			
			
	#		sum(score.rand1, score.rand2, score.rand3)
			scoresum.rand[n]<-sum(score.rand1, score.rand2, score.rand3, score.rand4, score.rand5, score.rand6, score.rand7, score.rand8, score.rand9)
		}
	day.scoresum.mat[d,] <- scoresum
	day.scoresum.rand.mat[d,] <- scoresum.rand
	}
	write.csv(as.data.frame(t(day.scoresum.mat)),paste("C:/Users/briet/Dropbox/Aedes work Cambodia/By 'invitation' only/Resubmission/day.scoresum.mat3CAT7",collector,".csv", sep=""), quote=FALSE, row.names=FALSE) 
	write.csv(as.data.frame(t(day.scoresum.rand.mat)),paste("C:/Users/briet/Dropbox/Aedes work Cambodia/By 'invitation' only/Resubmission/day.scoresum.rand.mat3CAT7",collector,".csv", sep=""), quote=FALSE, row.names=FALSE) 
}

N<-1000
ptm <- proc.time()
scorefunction2(N=N, data=data, collector="e")
proc.time() - ptm
alarm()

ptm <- proc.time()
scorefunction2(N=N, data=data, collector="d")
proc.time() - ptm
alarm()

day.scoresum.mat.derek<-t(as.matrix(read.csv("C:/Users/briet/Dropbox/Aedes work Cambodia/By 'invitation' only/Resubmission/day.scoresum.mat3CAT7d.csv")))
day.scoresum.rand.mat.derek<-t(as.matrix(read.csv("C:/Users/briet/Dropbox/Aedes work Cambodia/By 'invitation' only/Resubmission/day.scoresum.rand.mat3CAT7d.csv")))

day.scoresum.mat.elsa<-t(as.matrix(read.csv("C:/Users/briet/Dropbox/Aedes work Cambodia/By 'invitation' only/Resubmission/day.scoresum.mat3CAT7e.csv")))
day.scoresum.rand.mat.elsa<-t(as.matrix(read.csv("C:/Users/briet/Dropbox/Aedes work Cambodia/By 'invitation' only/Resubmission/day.scoresum.rand.mat3CAT7e.csv")))

colSums(day.scoresum.mat.elsa[,])
colSums(day.scoresum.rand.mat.elsa[,])

#derek+elsa
day.scoresum.mat<-day.scoresum.mat.derek+day.scoresum.mat.elsa
day.scoresum.rand.mat<-day.scoresum.rand.mat.derek+day.scoresum.rand.mat.elsa

#for all
diff.larger.than.zero<-rep(0,N)
for(i in 1:N){
	if(colSums(day.scoresum.mat[,])[i]-colSums(day.scoresum.rand.mat[,])[i]>0){diff.larger.than.zero[i]<-1}
}
#One-sided p-value 
mean(1-diff.larger.than.zero)
#two-sided p-value
2*min(mean(1-diff.larger.than.zero),mean(diff.larger.than.zero))

TEST1<-colSums(day.scoresum.mat[,])
TEST2<-colSums(day.scoresum.rand.mat[,])

scoreratio<-rep(NA,N)
for(i in 1:N){
	scoreratio[i]<-TEST1[i]/TEST2[i]
}
hist(scoreratio, 100)
quantile(scoreratio, probs=c(0.005,0.01,0.025,0.05,0.5,0.95,0.975,0.99,0.995))
mean(scoreratio)

breaks=round(100*min(TEST1)):(round(100*max(TEST1)+0.5))/100
hist(TEST1, density=TRUE, breaks=breaks, xlim=c(-10,200), ylim=c(0,100))
breaks2=round(100*min(TEST2)):(round(100*max(TEST2)+0.5))/100
hist(TEST2, density=TRUE, breaks=breaks2, xlim=c(-10,200), ylim=c(0,100), add=TRUE, col=2)
mean(TEST1)
quantile(TEST2, probs=c(0.005,0.01,0.025,0.05,0.5,0.95,0.975,0.99,0.995))
mean(TEST1) > quantile(TEST2, probs=c(0.005,0.01,0.025,0.05,0.5,0.95,0.975,0.99,0.995))

#derek only
day.scoresum.mat<-day.scoresum.mat.derek
day.scoresum.rand.mat<-day.scoresum.rand.mat.derek

#for all
diff.larger.than.zero<-rep(0,N)
for(i in 1:N){
	if(colSums(day.scoresum.mat[,])[i]-colSums(day.scoresum.rand.mat[,])[i]>0){diff.larger.than.zero[i]<-1}
}
#One-sided p-value 
mean(1-diff.larger.than.zero)
#two-sided p-value
2*min(mean(1-diff.larger.than.zero),mean(diff.larger.than.zero))

TEST1<-colSums(day.scoresum.mat[,])
TEST2<-colSums(day.scoresum.rand.mat[,])

scoreratio<-rep(NA,N)
for(i in 1:N){
	scoreratio[i]<-TEST1[i]/TEST2[i]
}
hist(scoreratio, 100)
quantile(scoreratio, probs=c(0.005,0.01,0.025,0.05,0.5,0.95,0.975,0.99,0.995))
mean(scoreratio)

breaks=round(100*min(TEST1)):(round(100*max(TEST1)+0.5))/100
hist(TEST1, density=TRUE, breaks=breaks, xlim=c(-10,200), ylim=c(0,100))
breaks2=round(100*min(TEST2)):(round(100*max(TEST2)+0.5))/100
hist(TEST2, density=TRUE, breaks=breaks2, xlim=c(-10,200), ylim=c(0,100), add=TRUE, col=2)
mean(TEST1)
mean(TEST1) > quantile(TEST2, probs=c(0.005,0.01,0.025,0.05,0.5,0.95,0.975,0.99,0.995))

#elsa only
day.scoresum.mat<-day.scoresum.mat.elsa
day.scoresum.rand.mat<-day.scoresum.rand.mat.elsa

#for all
diff.larger.than.zero<-rep(0,N)
for(i in 1:N){
	if(colSums(day.scoresum.mat[,])[i]-colSums(day.scoresum.rand.mat[,])[i]>0){diff.larger.than.zero[i]<-1}
}
#One-sided p-value 
mean(1-diff.larger.than.zero)
#two-sided p-value
2*min(mean(1-diff.larger.than.zero),mean(diff.larger.than.zero))

TEST1<-colSums(day.scoresum.mat[,])
TEST2<-colSums(day.scoresum.rand.mat[,])

scoreratio<-rep(NA,N)
for(i in 1:N){
	scoreratio[i]<-TEST1[i]/TEST2[i]
}
hist(scoreratio, 100)
quantile(scoreratio, probs=c(0.005,0.01,0.025,0.05,0.5,0.95,0.975,0.99,0.995))
mean(scoreratio)

breaks=round(100*min(TEST1)):(round(100*max(TEST1)+0.5))/100
hist(TEST1, density=TRUE, breaks=breaks, xlim=c(-10,200), ylim=c(0,100))
breaks2=round(100*min(TEST2)):(round(100*max(TEST2)+0.5))/100
hist(TEST2, density=TRUE, breaks=breaks2, xlim=c(-10,200), ylim=c(0,100), add=TRUE, col=2)
mean(TEST1)
mean(TEST1) > quantile(TEST2, probs=c(0.005,0.01,0.025,0.05,0.5,0.95,0.975,0.99,0.995))

#derek+elsa
day.scoresum.mat<-day.scoresum.mat.derek+day.scoresum.mat.elsa
day.scoresum.rand.mat<-day.scoresum.rand.mat.derek+day.scoresum.rand.mat.elsa

#by treatment
 treatment<-c("M",rep(c("C", "M"),2),"C", rep(c("C", "M"),2),"C","C", rep(c("C", "M"),6),"C","C")
length(treatment)

 controlsel<-which(treatment=="C")
Pyrethroidsel<-which(treatment=="M")
 
#for Pyrethroid
diff.larger.than.zero<-rep(0,N)
for(i in 1:N){
	if(colSums(day.scoresum.mat[Pyrethroidsel,])[i]-colSums(day.scoresum.rand.mat[Pyrethroidsel,])[i]>0){diff.larger.than.zero[i]<-1}
}
#One-sided p-value 
mean(1-diff.larger.than.zero)
#two-sided p-value
2*min(mean(1-diff.larger.than.zero),mean(diff.larger.than.zero))

TEST1<-colSums(day.scoresum.mat[Pyrethroidsel,])
TEST2<-colSums(day.scoresum.rand.mat[Pyrethroidsel,])

scoreratio<-rep(NA,N)
for(i in 1:N){
	scoreratio[i]<-TEST1[i]/TEST2[i]
}
hist(scoreratio, 100)
quantile(scoreratio, probs=c(0.005,0.01,0.025,0.05,0.5,0.95,0.975,0.99,0.995))
mean(scoreratio)

breaks=round(100*min(TEST1)):(round(100*max(TEST1)+0.5))/100
hist(TEST1, density=TRUE, breaks=breaks, xlim=c(-10,200), ylim=c(0,100))
breaks2=round(100*min(TEST2)):(round(100*max(TEST2)+0.5))/100
hist(TEST2, density=TRUE, breaks=breaks2, xlim=c(-10,200), ylim=c(0,100), add=TRUE, col=2)

mean(TEST1) 
quantile(TEST2, probs=c(0.005,0.01,0.025,0.05,0.5,0.95,0.975,0.99,0.995))
mean(TEST1) > quantile(TEST2, probs=c(0.005,0.01,0.025,0.05,0.5,0.95,0.975,0.99,0.995))

#for control
diff.larger.than.zero<-rep(0,N)
for(i in 1:N){
	if(colSums(day.scoresum.mat[controlsel,])[i]-colSums(day.scoresum.rand.mat[controlsel,])[i]>0){diff.larger.than.zero[i]<-1}
}
#One-sided p-value 
mean(1-diff.larger.than.zero)
#two-sided p-value
2*min(mean(1-diff.larger.than.zero),mean(diff.larger.than.zero))

TEST1<-colSums(day.scoresum.mat[controlsel,])
TEST2<-colSums(day.scoresum.rand.mat[controlsel,])

scoreratio<-rep(NA,N)
for(i in 1:N){
	scoreratio[i]<-TEST1[i]/TEST2[i]
}
hist(scoreratio, 100)
quantile(scoreratio, probs=c(0.005,0.01,0.025,0.05,0.5,0.95,0.975,0.99,0.995))
mean(scoreratio)

breaks=round(100*min(TEST1)):(round(100*max(TEST1)+0.5))/100
hist(TEST1, density=TRUE, breaks=breaks, xlim=c(-10,200), ylim=c(0,100))
breaks2=round(100*min(TEST2)):(round(100*max(TEST2)+0.5))/100
hist(TEST2, density=TRUE, breaks=breaks2, xlim=c(-10,200), ylim=c(0,100), add=TRUE, col=2)

mean(TEST1) > quantile(TEST2, probs=c(0.005,0.01,0.025,0.05,0.5,0.95,0.975,0.99,0.995))
