# Supplementary material for: Evidence of an ‘invitation’ effect in feeding sylvatic Stegomyia albopicta from Cambodia
Source: Parasit Vectors. 2014 Jul 11;7:324. doi: 10.1186/1756-3305-7-324 (PMC4230241; doi:10.1186/1756-3305-7-324)
Supplement: Additional file 2 — Data. [file 1756-3305-7-324-S2.csv]

ID	TREATMENT	Date	Hour	min	Time	Timeindays	Coll	Where	side	Obs	FEMALEAedes	AFTER1300	INCLUDE	Specified	Classif_3OB8	Perc_2	Where_2	TIME
1	control	26-Apr	15	36	15:36:00	0.65	w				1	1	1	1				936
2	control	26-Apr	15	36	15:36:00	0.65	w				1	1	1	1				936
3	control	26-Apr	15	38	15:38:00	0.6513889	d				1	1	1	0				938.000016
4	control	26-Apr	15	39	15:39:00	0.6520833	d				1	1	1	0				938.999952
5	control	26-Apr	15	39	15:39:00	0.6520833	w				1	1	1	1				938.999952
6	control	26-Apr	15	40	15:40:00	0.6527778	d				1	1	1	0				940.000032
7	control	26-Apr	15	40	15:40:00	0.6527778	w				1	1	1	1				940.000032
8	control	26-Apr	15	40	15:40:00	0.6527778	w				1	1	1	1				940.000032
9	control	26-Apr	15	45	15:45:00	0.65625	d				1	1	1	0				945
10	control	26-Apr	15	45	15:45:00	0.65625	w				1	1	1	1				945
11	control	26-Apr	15	45	15:45:00	0.65625	w				1	1	1	1				945
12	control	26-Apr	15	49	15:49:00	0.6590278	d				1	1	1	0				949.000032
13	control	26-Apr	15	50	15:50:00	0.6597222	d				1	1	1	0				949.999968
14	control	26-Apr	15	50	15:50:00	0.6597222	w				1	1	1	1				949.999968
15	control	26-Apr	15	50	15:50:00	0.6597222	w				1	1	1	1				949.999968
16	control	26-Apr	15	54	15:54:00	0.6625	d				1	1	1	0				954
17	control	26-Apr	15	56	15:56:00	0.6638889	w			male	0	1	0	1				956.000016
18	control	26-Apr	15	58	15:58:00	0.6652778	d				1	1	1	0				958.000032
19	control	26-Apr	16	0	16:00:00	0.6666667	d				1	1	1	0				960.000048
20	control	26-Apr	16	6	16:06:00	0.6708333	d				1	1	1	0				965.999952
21	control	26-Apr	16	6	16:06:00	0.6708333	d				1	1	1	0				965.999952
22	control	26-Apr	16	6	16:06:00	0.6708333	d				1	1	1	0				965.999952
23	control	26-Apr	16	6	16:06:00	0.6708333	d				1	1	1	0				965.999952
24	control	26-Apr	16	9	16:09:00	0.6729167	w				1	1	1	1				969.000048
25	control	26-Apr	16	11	16:11:00	0.6743056	w				1	1	1	1				971.000064
26	control	26-Apr	16	12	16:12:00	0.675	d				1	1	1	0				972
27	control	26-Apr	16	12	16:12:00	0.675	d				1	1	1	0				972
28	control	26-Apr	16	14	16:14:00	0.6763889	d				1	1	1	0				974.000016
29	control	26-Apr	16	18	16:18:00	0.6791667	w				1	1	1	1				978.000048
30	control	26-Apr	16	24	16:24:00	0.6833333	w				1	1	1	1				983.999952
31	control	26-Apr	16	27	16:27:00	0.6854167	w				1	1	1	1				987.000048
32	control	26-Apr	16	35	16:35:00	0.6909722	d				1	1	1	0				994.999968
33	control	26-Apr	16	39	16:39:00	0.69375	d				1	1	1	0				999
34	control	26-Apr	16	44	16:44:00	0.6972222	d				1	1	1	0				1003.999968
35	control	26-Apr	16	45	16:45:00	0.6979167	w				1	1	1	1				1005.000048
36	control	26-Apr	16	46	16:46:00	0.6986111	w				1	1	1	1				1005.999984
37	control	26-Apr	16	48	16:48:00	0.7	d				1	1	1	0				1008
38	control	26-Apr	16	49	16:49:00	0.7006944	w				1	1	1	1				1008.999936
39	pyrethroid	27-Apr	12	33	12:33:00	0.5229167	d				1	0	0	0				753.000048
40	pyrethroid	27-Apr	12	56	12:56:00	0.5388889	w				1	0	0	1				776.000016
41	pyrethroid	27-Apr	15	9	15:09:00	0.63125	d				1	1	1	0				909
42	pyrethroid	27-Apr	15	16	15:16:00	0.6361111	w				1	1	1	1				915.999984
43	pyrethroid	27-Apr	15	17	15:17:00	0.6368056	e				1	1	1	0				917.000064
44	pyrethroid	27-Apr	15	21	15:21:00	0.6395833	d				1	1	1	0				920.999952
45	pyrethroid	27-Apr	15	34	15:34:00	0.6486111	w				1	1	1	1				933.999984
46	pyrethroid	27-Apr	15	43	15:43:00	0.6548611	w				1	1	1	1				942.999984
47	pyrethroid	27-Apr	15	43	15:43:00	0.6548611	w				1	1	1	1				942.999984
48	pyrethroid	27-Apr	15	44	15:44:00	0.6555556	w				1	1	1	1				944.000064
49	pyrethroid	27-Apr	15	44	15:44:00	0.6555556	w				1	1	1	1				944.000064
50	pyrethroid	27-Apr	15	47	15:47:00	0.6576389	e				1	1	1	0				947.000016
51	pyrethroid	27-Apr	15	52	15:52:00	0.6611111	w				1	1	1	1				951.999984
52	pyrethroid	27-Apr	15	53	15:53:00	0.6618056	d				1	1	1	0				953.000064
53	pyrethroid	27-Apr	15	57	15:57:00	0.6645833	d				1	1	1	0				956.999952
54	pyrethroid	27-Apr	16	0	16:00:00	0.6666667	w				1	1	1	1				960.000048
55	pyrethroid	27-Apr	16	5	16:05:00	0.6701389	w			male	0	1	0	1				965.000016
56	pyrethroid	27-Apr	16	9	16:09:00	0.6729167	w				1	1	1	1				969.000048
57	pyrethroid	27-Apr	16	11	16:11:00	0.6743056	e				1	1	1	0				971.000064
58	pyrethroid	27-Apr	16	13	16:13:00	0.6756944	e				1	1	1	0				972.999936
59	pyrethroid	27-Apr	16	13	16:13:00	0.6756944	e				1	1	1	0				972.999936
60	pyrethroid	27-Apr	16	14	16:14:00	0.6763889	d				1	1	1	0				974.000016
61	pyrethroid	27-Apr	16	14	16:14:00	0.6763889	e				1	1	1	0				974.000016
62	pyrethroid	27-Apr	16	14	16:14:00	0.6763889	e				1	1	1	0				974.000016
63	pyrethroid	27-Apr	16	14	16:14:00	0.6763889	e				1	1	1	0				974.000016
64	pyrethroid	27-Apr	16	14	16:14:00	0.6763889	e				1	1	1	0				974.000016
65	pyrethroid	27-Apr	16	16	16:16:00	0.6777778	e				1	1	1	0				976.000032
66	pyrethroid	27-Apr	16	16	16:16:00	0.6777778	w				1	1	1	1				976.000032
67	pyrethroid	27-Apr	16	16	16:16:00	0.6777778	w				1	1	1	1				976.000032
68	pyrethroid	27-Apr	16	16	16:16:00	0.6777778	w				1	1	1	1				976.000032
69	pyrethroid	27-Apr	16	18	16:18:00	0.6791667	w				1	1	1	1				978.000048
70	pyrethroid	27-Apr	16	19	16:19:00	0.6798611	w				1	1	1	1				978.999984
71	pyrethroid	27-Apr	16	20	16:20:00	0.6805556	d				1	1	1	0				980.000064
72	pyrethroid	27-Apr	16	21	16:21:00	0.68125	d				1	1	1	0				981
73	pyrethroid	27-Apr	16	21	16:21:00	0.68125	w				1	1	1	1				981
74	pyrethroid	27-Apr	16	24	16:24:00	0.6833333	d				1	1	1	0				983.999952
75	pyrethroid	27-Apr	16	27	16:27:00	0.6854167	d				1	1	1	0				987.000048
76	pyrethroid	27-Apr	16	31	16:31:00	0.6881944	d				1	1	1	0				990.999936
77	pyrethroid	27-Apr	16	36	16:36:00	0.6916667	d				1	1	1	0				996.000048
78	pyrethroid	27-Apr	16	36	16:36:00	0.6916667	w				1	1	1	1				996.000048
79	pyrethroid	27-Apr	16	43	16:43:00	0.6965278	w				1	1	1	1				1003.000032
80	pyrethroid	27-Apr	16	44	16:44:00	0.6972222	d				1	1	1	0				1003.999968
81	pyrethroid	27-Apr	16	46	16:46:00	0.6986111	d				1	1	1	0				1005.999984
82	pyrethroid	27-Apr	16	52	16:52:00	0.7027778	d				1	1	1	0				1012.000032
83	pyrethroid	27-Apr	17	23	17:23:00	0.7243056	d				1	1	1	0				1043.000064
84	pyrethroid	27-Apr	17	23	17:23:00	0.7243056	w				1	1	1	1				1043.000064
85	pyrethroid	27-Apr	17	30	17:30:00	0.7291667	d				1	1	1	0				1050.000048
86	pyrethroid	27-Apr	17	41	17:41:00	0.7368056	d				1	1	1	0				1061.000064
87	pyrethroid	27-Apr	17	41	17:41:00	0.7368056	d				1	1	1	0				1061.000064
88	pyrethroid	27-Apr	17	44	17:44:00	0.7388889	d				1	1	1	0				1064.000016
89	pyrethroid	27-Apr	17	49	17:49:00	0.7423611	e				1	1	1	0				1068.999984
90	pyrethroid	27-Apr	17	49	17:49:00	0.7423611	e				1	1	1	0				1068.999984
91	control	28-Apr	11	11	11:11:00	0.4659722	e				1	0	0	0				670.999968
92	control	28-Apr	12	53	12:53:00	0.5368056	e				1	0	0	0				773.000064
93	control	28-Apr	12	53	12:53:00	0.5368056	e				1	0	0	0				773.000064
94	control	28-Apr	12	58	12:58:00	0.5402778	d				1	0	0	0				778.000032
95	control	28-Apr	13	1	13:01:00	0.5423611	w			male	0	1	0	1				780.999984
96	control	28-Apr	13	6	13:06:00	0.5458333	w				1	1	1	1				785.999952
97	control	28-Apr	13	15	13:15:00	0.5520833	d				1	1	1	0				794.999952
98	control	28-Apr	13	15	13:15:00	0.5520833	w				1	1	1	1				794.999952
99	control	28-Apr	13	19	13:19:00	0.5548611	d				1	1	1	0				798.999984
100	control	28-Apr	13	20	13:20:00	0.5555556	d				1	1	1	0				800.000064
101	control	28-Apr	13	20	13:20:00	0.5555556	w				1	1	1	1				800.000064
102	control	28-Apr	13	22	13:22:00	0.5569444	w				1	1	1	1				801.999936
103	control	28-Apr	13	36	13:36:00	0.5666667	w				1	1	1	1				816.000048
104	control	28-Apr	14	20	14:20:00	0.5972222	w			male	0	1	0	1				859.999968
105	control	28-Apr	14	24	14:24:00	0.6	d				1	1	1	0				864
106	control	28-Apr	14	33	14:33:00	0.60625	d				1	1	1	0				873
107	control	28-Apr	14	38	14:38:00	0.6097222	w			unfed	1	1	1	1				877.999968
108	control	28-Apr	14	45	14:45:00	0.6145833	w				1	1	1	1				884.999952
109	control	28-Apr	14	45	14:45:00	0.6145833	w				1	1	1	1				884.999952
110	control	28-Apr	14	51	14:51:00	0.61875	w				1	1	1	1				891
111	control	28-Apr	14	53	14:53:00	0.6201389	w				1	1	1	1				893.000016
112	control	28-Apr	14	57	14:57:00	0.6229167	w				1	1	1	1				897.000048
113	control	28-Apr	15	1	15:01:00	0.6256944	w				1	1	1	1				900.999936
114	control	28-Apr	15	14	15:14:00	0.6347222	w				1	1	1	1				913.999968
115	control	28-Apr	15	18	15:18:00	0.6375	d				1	1	1	0				918
116	control	28-Apr	15	18	15:18:00	0.6375	e				1	1	1	0				918
117	control	28-Apr	15	18	15:18:00	0.6375	w				1	1	1	1				918
118	control	28-Apr	15	24	15:24:00	0.6416667	w				1	1	1	1				924.000048
119	control	28-Apr	15	24	15:24:00	0.6416667	w				1	1	1	1				924.000048
120	control	28-Apr	15	25	15:25:00	0.6423611	e				1	1	1	0				924.999984
121	control	28-Apr	16	25	16:25:00	0.6840278	d				1	1	1	0				985.000032
122	control	28-Apr	16	27	16:27:00	0.6854167	e				1	1	1	0				987.000048
123	control	28-Apr	16	29	16:29:00	0.6868056	w				1	1	1	1				989.000064
124	control	28-Apr	16	29	16:29:00	0.6868056	w				1	1	1	1				989.000064
125	control	28-Apr	16	38	16:38:00	0.6930556	e				1	1	1	0				998.000064
126	control	28-Apr	16	38	16:38:00	0.6930556	w				1	1	1	1				998.000064
127	control	28-Apr	16	39	16:39:00	0.69375	w			unfed	1	1	1	1				999
128	control	28-Apr	16	40	16:40:00	0.6944444	w				1	1	1	1				999.999936
129	control	28-Apr	16	41	16:41:00	0.6951389	e				1	1	1	0				1001.000016
130	control	28-Apr	16	43	16:43:00	0.6965278	e				1	1	1	0				1003.000032
131	control	28-Apr	16	44	16:44:00	0.6972222	w				1	1	1	1				1003.999968
132	control	28-Apr	16	44	16:44:00	0.6972222	w				1	1	1	1				1003.999968
133	control	28-Apr	16	44	16:44:00	0.6972222	w				1	1	1	1				1003.999968
134	control	28-Apr	16	44	16:44:00	0.6972222	w				1	1	1	1				1003.999968
135	control	28-Apr	16	45	16:45:00	0.6979167	w				1	1	1	1				1005.000048
136	control	28-Apr	16	45	16:45:00	0.6979167	w				1	1	1	1				1005.000048
137	control	28-Apr	16	49	16:49:00	0.7006944	d				1	1	1	0				1008.999936
138	control	28-Apr	16	49	16:49:00	0.7006944	w				1	1	1	1				1008.999936
139	control	28-Apr	16	50	16:50:00	0.7013889	d				1	1	1	0				1010.000016
140	control	28-Apr	16	54	16:54:00	0.7041667	d				1	1	1	0				1014.000048
141	control	28-Apr	16	55	16:55:00	0.7048611	e				1	1	1	0				1014.999984
142	control	28-Apr	16	57	16:57:00	0.70625	d				1	1	1	0				1017
143	control	28-Apr	16	58	16:58:00	0.7069444	e				1	1	1	0				1017.999936
144	control	28-Apr	17	0	17:00:00	0.7083333	w				1	1	1	1				1019.999952
145	control	28-Apr	17	0	17:00:00	0.7083333	w				1	1	1	1				1019.999952
146	control	28-Apr	17	2	17:02:00	0.7097222	d				1	1	1	0				1021.999968
147	control	28-Apr	17	5	17:05:00	0.7118056	e				1	1	1	0				1025.000064
148	control	28-Apr	17	7	17:07:00	0.7131944	e				1	1	1	0				1026.999936
149	control	28-Apr	17	11	17:11:00	0.7159722	w				1	1	1	1				1030.999968
150	control	28-Apr	17	16	17:16:00	0.7194444	e				1	1	1	0				1035.999936
151	control	28-Apr	17	18	17:18:00	0.7208333	e				1	1	1	0				1037.999952
152	control	28-Apr	17	18	17:18:00	0.7208333	e				1	1	1	0				1037.999952
153	control	28-Apr	17	22	17:22:00	0.7236111	e				1	1	1	0				1041.999984
154	control	28-Apr	17	22	17:22:00	0.7236111	e				1	1	1	0				1041.999984
155	control	28-Apr	17	25	17:25:00	0.7256944	w				1	1	1	1				1044.999936
156	control	28-Apr	17	29	17:29:00	0.7284722	w				1	1	1	1				1048.999968
157	pyrethroid	29-Apr	14	40	14:40:00	0.6111111	d				1	1	1	0				879.999984
158	pyrethroid	29-Apr	14	44	14:44:00	0.6138889	d				1	1	1	0				884.000016
159	pyrethroid	29-Apr	14	44	14:44:00	0.6138889	e				1	1	1	0				884.000016
160	pyrethroid	29-Apr	14	45	14:45:00	0.6145833	e				1	1	1	0				884.999952
161	pyrethroid	29-Apr	15	13	15:13:00	0.6340278	d				1	1	1	0				913.000032
162	pyrethroid	29-Apr	15	13	15:13:00	0.6340278	e				1	1	1	0				913.000032
163	pyrethroid	29-Apr	15	14	15:14:00	0.6347222	d				1	1	1	0				913.999968
164	pyrethroid	29-Apr	15	14	15:14:00	0.6347222	w				1	1	1	1				913.999968
165	pyrethroid	29-Apr	15	16	15:16:00	0.6361111	d				1	1	1	0				915.999984
166	pyrethroid	29-Apr	15	24	15:24:00	0.6416667	w				1	1	1	1				924.000048
167	pyrethroid	29-Apr	15	25	15:25:00	0.6423611	d			middlebodyigeres	0	1	0	0				924.999984
168	pyrethroid	29-Apr	15	25	15:25:00	0.6423611	w			unfed	1	1	1	1				924.999984
169	pyrethroid	29-Apr	15	25	15:25:00	0.6423611	w				1	1	1	1				924.999984
170	pyrethroid	29-Apr	15	25	15:25:00	0.6423611	w				1	1	1	1				924.999984
171	pyrethroid	29-Apr	15	32	15:32:00	0.6472222	w			middlebodyigeres	0	1	0	1				931.999968
172	pyrethroid	29-Apr	15	44	15:44:00	0.6555556	d				1	1	1	0				944.000064
173	pyrethroid	29-Apr	15	44	15:44:00	0.6555556	w				1	1	1	1				944.000064
174	pyrethroid	29-Apr	15	49	15:49:00	0.6590278	d				1	1	1	0				949.000032
175	pyrethroid	29-Apr	15	53	15:53:00	0.6618056	d				1	1	1	0				953.000064
176	pyrethroid	29-Apr	15	59	15:59:00	0.6659722	d				1	1	1	0				958.999968
177	pyrethroid	29-Apr	16	4	16:04:00	0.6694444	d				1	1	1	0				963.999936
178	pyrethroid	29-Apr	16	6	16:06:00	0.6708333	d				1	1	1	0				965.999952
179	pyrethroid	29-Apr	16	6	16:06:00	0.6708333	d				1	1	1	0				965.999952
180	pyrethroid	29-Apr	16	6	16:06:00	0.6708333	w				1	1	1	1				965.999952
181	pyrethroid	29-Apr	16	6	16:06:00	0.6708333	w				1	1	1	1				965.999952
182	pyrethroid	29-Apr	16	17	16:17:00	0.6784722	w				1	1	1	1				976.999968
183	pyrethroid	29-Apr	16	24	16:24:00	0.6833333	w			unfed	1	1	1	1				983.999952
184	pyrethroid	29-Apr	16	29	16:29:00	0.6868056	w				1	1	1	1				989.000064
185	pyrethroid	29-Apr	16	30	16:30:00	0.6875	e				1	1	1	0				990
186	pyrethroid	29-Apr	16	31	16:31:00	0.6881944	w				1	1	1	1				990.999936
187	pyrethroid	29-Apr	16	33	16:33:00	0.6895833	w				1	1	1	1				992.999952
188	pyrethroid	29-Apr	16	42	16:42:00	0.6958333	e				1	1	1	0				1001.999952
189	pyrethroid	29-Apr	16	43	16:43:00	0.6965278	e				1	1	1	0				1003.000032
190	pyrethroid	29-Apr	16	45	16:45:00	0.6979167	w			male	0	1	0	1				1005.000048
191	pyrethroid	29-Apr	16	54	16:54:00	0.7041667	e				1	1	1	0				1014.000048
192	pyrethroid	29-Apr	16	55	16:55:00	0.7048611	d				1	1	1	0				1014.999984
193	pyrethroid	29-Apr	16	55	16:55:00	0.7048611	w				1	1	1	1				1014.999984
194	pyrethroid	29-Apr	17	2	17:02:00	0.7097222	d				1	1	1	0				1021.999968
195	pyrethroid	29-Apr	17	4	17:04:00	0.7111111	e				1	1	1	0				1023.999984
196	pyrethroid	29-Apr	17	4	17:04:00	0.7111111	w				1	1	1	1				1023.999984
197	pyrethroid	29-Apr	17	5	17:05:00	0.7118056	e				1	1	1	0				1025.000064
198	pyrethroid	29-Apr	17	7	17:07:00	0.7131944	d				1	1	1	0				1026.999936
199	pyrethroid	29-Apr	17	9	17:09:00	0.7145833	w				1	1	1	1				1028.999952
200	pyrethroid	29-Apr	17	12	17:12:00	0.7166667	d				1	1	1	0				1032.000048
201	pyrethroid	29-Apr	17	21	17:21:00	0.7229167	e				1	1	1	0				1041.000048
202	pyrethroid	29-Apr	17	23	17:23:00	0.7243056	e				1	1	1	0				1043.000064
203	pyrethroid	29-Apr	17	26	17:26:00	0.7263889	e				1	1	1	0				1046.000016
204	pyrethroid	29-Apr	17	28	17:28:00	0.7277778	d				1	1	1	0				1048.000032
205	pyrethroid	29-Apr	17	29	17:29:00	0.7284722	d				1	1	1	0				1048.999968
206	pyrethroid	29-Apr	17	30	17:30:00	0.7291667	e				1	1	1	0				1050.000048
207	control	30-Apr	9	10	09:10:00	0.3819444	e				1	0	0	0				549.999936
208	control	30-Apr	9	30	09:30:00	0.3958333	e				1	0	0	0				569.999952
209	control	30-Apr	9	45	09:45:00	0.40625	w				1	0	0	1				585
210	control	30-Apr	10	25	10:25:00	0.4340278	w				1	0	0	1				625.000032
211	control	30-Apr	10	25	10:25:00	0.4340278	w			unfed	1	0	0	1				625.000032
212	control	30-Apr	10	27	10:27:00	0.4354167	w				1	0	0	1				627.000048
213	control	30-Apr	10	39	10:39:00	0.44375	w				1	0	0	1				639
215	control	30-Apr	11	0	11:00:00	0.4583333	w				1	0	0	1				659.999952
216	control	30-Apr	11	5	11:05:00	0.4618056	w				1	0	0	1				665.000064
217	control	30-Apr	11	18	11:18:00	0.4708333	w			unfed	1	0	0	1				677.999952
218	control	30-Apr	11	19	11:19:00	0.4715278	w			male	0	0	0	1				679.000032
219	control	30-Apr	11	20	11:20:00	0.4722222	w			male	0	0	0	1				679.999968
220	control	30-Apr	11	31	11:31:00	0.4798611	e				1	0	0	0				690.999984
221	control	30-Apr	13	25	13:25:00	0.5590278	w				1	1	1	1				805.000032
222	control	30-Apr	14	3	14:03:00	0.5854167	e				1	1	1	0				843.000048
223	control	30-Apr	14	6	14:06:00	0.5875	e				1	1	1	0				846
224	control	30-Apr	14	11	14:11:00	0.5909722	w			male	0	1	0	1				850.999968
225	control	30-Apr	14	22	14:22:00	0.5986111	e				1	1	1	0				861.999984
226	control	30-Apr	14	27	14:27:00	0.6020833	d				1	1	1	0				866.999952
227	control	30-Apr	14	32	14:32:00	0.6055556	e				1	1	1	0				872.000064
228	control	30-Apr	14	34	14:34:00	0.6069444	w				1	1	1	1				873.999936
229	control	30-Apr	14	38	14:38:00	0.6097222	w				1	1	1	1				877.999968
230	control	30-Apr	14	46	14:46:00	0.6152778	e				1	1	1	0				886.000032
231	control	30-Apr	14	51	14:51:00	0.61875	w			male	0	1	0	1				891
232	control	30-Apr	14	53	14:53:00	0.6201389	w			unfed	1	1	1	1				893.000016
233	control	30-Apr	14	54	14:54:00	0.6208333	e				1	1	1	0				893.999952
234	control	30-Apr	14	58	14:58:00	0.6236111	d				1	1	1	0				897.999984
235	control	30-Apr	15	8	15:08:00	0.6305556	e				1	1	1	0				908.000064
236	control	30-Apr	15	13	15:13:00	0.6340278	d				1	1	1	0				913.000032
237	control	30-Apr	15	18	15:18:00	0.6375	d				1	1	1	0				918
238	control	30-Apr	15	18	15:18:00	0.6375	e				1	1	1	0				918
239	control	30-Apr	15	31	15:31:00	0.6465278	e				1	1	1	0				931.000032
240	control	30-Apr	15	39	15:39:00	0.6520833	w			male	0	1	0	1				938.999952
241	control	30-Apr	15	43	15:43:00	0.6548611	w				1	1	1	1				942.999984
242	control	30-Apr	15	45	15:45:00	0.65625	d				1	1	1	0				945
243	control	30-Apr	15	46	15:46:00	0.6569444	e				1	1	1	0				945.999936
244	control	30-Apr	15	50	15:50:00	0.6597222	e				1	1	1	0				949.999968
245	control	30-Apr	15	55	15:55:00	0.6631944	e				1	1	1	0				954.999936
246	control	30-Apr	15	56	15:56:00	0.6638889	d				1	1	1	0				956.000016
247	control	30-Apr	15	59	15:59:00	0.6659722	e				1	1	1	0				958.999968
248	control	30-Apr	15	59	15:59:00	0.6659722	e				1	1	1	0				958.999968
249	control	30-Apr	16	0	16:00:00	0.6666667	d				1	1	1	0				960.000048
250	control	30-Apr	16	1	16:01:00	0.6673611	e				1	1	1	0				960.999984
251	control	30-Apr	16	2	16:02:00	0.6680556	e				1	1	1	0				962.000064
252	control	30-Apr	16	4	16:04:00	0.6694444	d				1	1	1	0				963.999936
253	control	30-Apr	16	4	16:04:00	0.6694444	e				1	1	1	0				963.999936
254	control	30-Apr	16	5	16:05:00	0.6701389	d				1	1	1	0				965.000016
255	control	30-Apr	16	5	16:05:00	0.6701389	e				1	1	1	0				965.000016
256	control	30-Apr	16	6	16:06:00	0.6708333	d				1	1	1	0				965.999952
257	control	30-Apr	16	6	16:06:00	0.6708333	e				1	1	1	0				965.999952
258	control	30-Apr	16	7	16:07:00	0.6715278	d				1	1	1	0				967.000032
259	control	30-Apr	16	7	16:07:00	0.6715278	d				1	1	1	0				967.000032
260	control	30-Apr	16	13	16:13:00	0.6756944	d				1	1	1	0				972.999936
261	control	30-Apr	16	13	16:13:00	0.6756944	w				1	1	1	1				972.999936
262	control	30-Apr	16	16	16:16:00	0.6777778	d				1	1	1	0				976.000032
263	control	30-Apr	16	20	16:20:00	0.6805556	e				1	1	1	0				980.000064
264	control	30-Apr	16	20	16:20:00	0.6805556	w				1	1	1	1				980.000064
265	control	30-Apr	16	20	16:20:00	0.6805556	w				1	1	1	1				980.000064
266	control	30-Apr	16	26	16:26:00	0.6847222	e				1	1	1	0				985.999968
267	control	30-Apr	16	30	16:30:00	0.6875	w			unfed	1	1	1	1				990
268	control	30-Apr	16	30	16:30:00	0.6875	w				1	1	1	1				990
269	control	30-Apr	16	32	16:32:00	0.6888889	d				1	1	1	0				992.000016
270	control	30-Apr	16	35	16:35:00	0.6909722	w			male	0	1	0	1				994.999968
271	control	30-Apr	16	36	16:36:00	0.6916667	e				1	1	1	0				996.000048
272	control	30-Apr	16	36	16:36:00	0.6916667	e				1	1	1	0				996.000048
273	control	30-Apr	16	38	16:38:00	0.6930556	d				1	1	1	0				998.000064
274	control	30-Apr	16	38	16:38:00	0.6930556	e				1	1	1	0				998.000064
275	control	30-Apr	16	39	16:39:00	0.69375	w				1	1	1	1				999
276	control	30-Apr	16	42	16:42:00	0.6958333	d				1	1	1	0				1001.999952
277	control	30-Apr	16	44	16:44:00	0.6972222	d				1	1	1	0				1003.999968
278	control	30-Apr	16	45	16:45:00	0.6979167	w				1	1	1	1				1005.000048
279	control	30-Apr	17	0	17:00:00	0.7083333	e				1	1	1	0				1019.999952
280	control	30-Apr	17	1	17:01:00	0.7090278	w				1	1	1	1				1021.000032
281	control	30-Apr	17	4	17:04:00	0.7111111	w				1	1	1	1				1023.999984
282	control	30-Apr	17	4	17:04:00	0.7111111	w				1	1	1	1				1023.999984
283	control	30-Apr	17	6	17:06:00	0.7125	d				1	1	1	0				1026
284	control	30-Apr	17	7	17:07:00	0.7131944	e				1	1	1	0				1026.999936
285	control	30-Apr	17	8	17:08:00	0.7138889	e				1	1	1	0				1028.000016
286	control	30-Apr	17	9	17:09:00	0.7145833	d			middlebodyigeres	0	1	0	0				1028.999952
287	control	30-Apr	17	10	17:10:00	0.7152778	d				1	1	1	0				1030.000032
288	control	30-Apr	17	10	17:10:00	0.7152778	w				1	1	1	1				1030.000032
289	control	30-Apr	17	14	17:14:00	0.7180556	d				1	1	1	0				1034.000064
290	control	30-Apr	17	14	17:14:00	0.7180556	d				1	1	1	0				1034.000064
291	control	30-Apr	17	14	17:14:00	0.7180556	d				1	1	1	0				1034.000064
292	control	30-Apr	17	14	17:14:00	0.7180556	e				1	1	1	0				1034.000064
293	control	30-Apr	17	14	17:14:00	0.7180556	e				1	1	1	0				1034.000064
294	control	30-Apr	17	15	17:15:00	0.71875	e				1	1	1	0				1035
295	control	30-Apr	17	16	17:16:00	0.7194444	e				1	1	1	0				1035.999936
296	control	30-Apr	17	19	17:19:00	0.7215278	e				1	1	1	0				1039.000032
297	control	30-Apr	17	20	17:20:00	0.7222222	e				1	1	1	0				1039.999968
298	control	30-Apr	17	23	17:23:00	0.7243056	w				1	1	1	1				1043.000064
299	control	30-Apr	17	28	17:28:00	0.7277778	e				1	1	1	0				1048.000032
300	control	30-Apr	17	29	17:29:00	0.7284722	w				1	1	1	1				1048.999968
301	control	30-Apr	17	31	17:31:00	0.7298611	e				1	1	1	0				1050.999984
302	pyrethroid	01-May	8	35	08:35:00	0.3576389	w				1	0	0	1				515.000016
303	pyrethroid	01-May	10	27	10:27:00	0.4354167	w			unfed	1	0	0	1				627.000048
304	pyrethroid	01-May	10	27	10:27:00	0.4354167	w				1	0	0	1				627.000048
305	pyrethroid	01-May	10	53	10:53:00	0.4534722	w				1	0	0	1				652.999968
306	pyrethroid	01-May	10	53	10:53:00	0.4534722	w				1	0	0	1				652.999968
307	pyrethroid	01-May	11	9	11:09:00	0.4645833	w				1	0	0	1				668.999952
308	pyrethroid	01-May	11	31	11:31:00	0.4798611	e				1	0	0	0				690.999984
309	pyrethroid	01-May	11	31	11:31:00	0.4798611	e				1	0	0	0				690.999984
310	pyrethroid	01-May	11	31	11:31:00	0.4798611	e				1	0	0	0				690.999984
311	pyrethroid	01-May	11	32	11:32:00	0.4805556	e				1	0	0	0				692.000064
312	pyrethroid	01-May	11	32	11:32:00	0.4805556	w				1	0	0	1				692.000064
313	pyrethroid	01-May	11	35	11:35:00	0.4826389	e				1	0	0	0				695.000016
314	pyrethroid	01-May	11	40	11:40:00	0.4861111	w				1	0	0	1				699.999984
315	pyrethroid	01-May	11	40	11:40:00	0.4861111	w				1	0	0	1				699.999984
316	pyrethroid	01-May	12	48	12:48:00	0.5333333	w				1	0	0	1				767.999952
317	pyrethroid	01-May	13	14	13:14:00	0.5513889	w				1	1	1	1				794.000016
318	pyrethroid	01-May	13	45	13:45:00	0.5729167	w				1	1	1	1				825.000048
319	pyrethroid	01-May	14	21	14:21:00	0.5979167	w				1	1	1	1				861.000048
320	pyrethroid	01-May	14	44	14:44:00	0.6138889	e				1	1	1	0				884.000016
321	pyrethroid	01-May	15	16	15:16:00	0.6361111	e				1	1	1	0				915.999984
322	pyrethroid	01-May	15	30	15:30:00	0.6458333	d				1	1	1	0				929.999952
323	pyrethroid	01-May	15	36	15:36:00	0.65	w				1	1	1	1				936
324	pyrethroid	01-May	15	37	15:37:00	0.6506944	e				1	1	1	0				936.999936
325	pyrethroid	01-May	15	40	15:40:00	0.6527778	e				1	1	1	0				940.000032
326	pyrethroid	01-May	15	46	15:46:00	0.6569444	e				1	1	1	0				945.999936
327	pyrethroid	01-May	15	46	15:46:00	0.6569444	e				1	1	1	0				945.999936
328	pyrethroid	01-May	15	46	15:46:00	0.6569444	w				1	1	1	1				945.999936
329	pyrethroid	01-May	15	48	15:48:00	0.6583333	w			male	0	1	0	1				947.999952
330	pyrethroid	01-May	16	1	16:01:00	0.6673611	d				1	1	1	0				960.999984
331	pyrethroid	01-May	16	5	16:05:00	0.6701389	w				1	1	1	1				965.000016
332	pyrethroid	01-May	16	15	16:15:00	0.6770833	e				1	1	1	0				974.999952
333	pyrethroid	01-May	16	18	16:18:00	0.6791667	e				1	1	1	0				978.000048
334	pyrethroid	01-May	16	23	16:23:00	0.6826389	w				1	1	1	1				983.000016
335	pyrethroid	01-May	16	24	16:24:00	0.6833333	e				1	1	1	0				983.999952
336	pyrethroid	01-May	16	32	16:32:00	0.6888889	w				1	1	1	1				992.000016
337	pyrethroid	01-May	16	34	16:34:00	0.6902778	e				1	1	1	0				994.000032
338	pyrethroid	01-May	16	35	16:35:00	0.6909722	d				1	1	1	0				994.999968
339	pyrethroid	01-May	16	37	16:37:00	0.6923611	w				1	1	1	1				996.999984
340	pyrethroid	01-May	16	39	16:39:00	0.69375	d				1	1	1	0				999
341	control	02-May	13	52	13:52:00	0.5777778	d				1	1	1	0				832.000032
342	control	02-May	14	21	14:21:00	0.5979167	d				1	1	1	0				861.000048
343	control	02-May	14	33	14:33:00	0.60625	w				1	1	1	1				873
344	control	02-May	14	37	14:37:00	0.6090278	w				1	1	1	1				877.000032
345	control	02-May	15	10	15:10:00	0.6319444	w				1	1	1	1				909.999936
346	control	02-May	15	15	15:15:00	0.6354167	w				1	1	1	1				915.000048
347	control	02-May	15	25	15:25:00	0.6423611	e				1	1	1	0				924.999984
348	control	02-May	15	28	15:28:00	0.6444444	e				1	1	1	0				927.999936
349	control	02-May	15	29	15:29:00	0.6451389	e				1	1	1	0				929.000016
350	control	02-May	15	30	15:30:00	0.6458333	e				1	1	1	0				929.999952
351	control	02-May	15	31	15:31:00	0.6465278	e				1	1	1	0				931.000032
352	control	02-May	15	36	15:36:00	0.65	e				1	1	1	0				936
353	control	02-May	15	37	15:37:00	0.6506944	w				1	1	1	1				936.999936
354	control	02-May	15	38	15:38:00	0.6513889	e				1	1	1	0				938.000016
355	control	02-May	15	42	15:42:00	0.6541667	e				1	1	1	0				942.000048
356	control	02-May	15	47	15:47:00	0.6576389	e				1	1	1	0				947.000016
357	control	02-May	15	59	15:59:00	0.6659722	e				1	1	1	0				958.999968
358	control	02-May	16	6	16:06:00	0.6708333	e				1	1	1	0				965.999952
359	control	02-May	16	6	16:06:00	0.6708333	e				1	1	1	0				965.999952
360	control	02-May	16	6	16:06:00	0.6708333	e				1	1	1	0				965.999952
361	control	02-May	16	8	16:08:00	0.6722222	e				1	1	1	0				967.999968
362	control	02-May	16	12	16:12:00	0.675	d				1	1	1	0				972
363	control	02-May	16	12	16:12:00	0.675	e				1	1	1	0				972
364	control	02-May	16	15	16:15:00	0.6770833	e				1	1	1	0				974.999952
365	control	02-May	16	16	16:16:00	0.6777778	e				1	1	1	0				976.000032
366	control	02-May	16	16	16:16:00	0.6777778	e				1	1	1	0				976.000032
367	control	02-May	16	17	16:17:00	0.6784722	e				1	1	1	0				976.999968
368	control	02-May	16	18	16:18:00	0.6791667	w				1	1	1	1				978.000048
369	control	02-May	16	18	16:18:00	0.6791667	w				1	1	1	1				978.000048
370	control	02-May	16	25	16:25:00	0.6840278	e				1	1	1	0				985.000032
371	control	02-May	16	26	16:26:00	0.6847222	e				1	1	1	0				985.999968
372	control	02-May	16	27	16:27:00	0.6854167	d				1	1	1	0				987.000048
373	control	02-May	16	27	16:27:00	0.6854167	d				1	1	1	0				987.000048
374	control	02-May	16	27	16:27:00	0.6854167	d				1	1	1	0				987.000048
375	control	02-May	16	30	16:30:00	0.6875	e				1	1	1	0				990
376	control	02-May	16	33	16:33:00	0.6895833	e				1	1	1	0				992.999952
377	control	02-May	16	39	16:39:00	0.69375	w				1	1	1	1				999
378	control	02-May	16	42	16:42:00	0.6958333	e				1	1	1	0				1001.999952
379	control	02-May	16	45	16:45:00	0.6979167	d				1	1	1	0				1005.000048
380	control	02-May	16	45	16:45:00	0.6979167	d				1	1	1	0				1005.000048
381	control	02-May	16	45	16:45:00	0.6979167	w				1	1	1	1				1005.000048
382	control	02-May	16	45	16:45:00	0.6979167	w				1	1	1	1				1005.000048
383	control	02-May	16	51	16:51:00	0.7020833	w			male	0	1	0	1				1010.999952
384	control	02-May	16	51	16:51:00	0.7020833	w			unfed	1	1	1	1				1010.999952
385	control	02-May	16	52	16:52:00	0.7027778	d				1	1	1	0				1012.000032
386	control	02-May	16	53	16:53:00	0.7034722	e				1	1	1	0				1012.999968
387	control	02-May	17	0	17:00:00	0.7083333	e				1	1	1	0				1019.999952
388	control	02-May	17	1	17:01:00	0.7090278	w				1	1	1	1				1021.000032
389	control	02-May	17	6	17:06:00	0.7125	e				1	1	1	0				1026
390	control	02-May	17	10	17:10:00	0.7152778	e				1	1	1	0				1030.000032
391	control	02-May	17	23	17:23:00	0.7243056	d				1	1	1	0				1043.000064
392	control	02-May	17	24	17:24:00	0.725	e				1	1	1	0				1044
393	control	02-May	17	24	17:24:00	0.725	w				1	1	1	1				1044
394	control	02-May	17	26	17:26:00	0.7263889	e				1	1	1	0				1046.000016
395	pyrethroid	03-May	12	58	12:58:00	0.5402778	d	leg			1	0	0	1	Low_leg	19	leg	778.000032
396	pyrethroid	03-May	13	29	13:29:00	0.5618056	e	leg			1	1	1	1	Low_leg	19	leg	809.000064
397	pyrethroid	03-May	13	29	13:29:00	0.5618056	e	leg			1	1	1	1	Low_leg	19	leg	809.000064
398	pyrethroid	03-May	13	34	13:34:00	0.5652778	w				1	1	1	1				814.000032
399	pyrethroid	03-May	13	39	13:39:00	0.56875	d	knee			1	1	1	1	Up_leg	19	knee	819
400	pyrethroid	03-May	13	49	13:49:00	0.5756944	d	ear			1	1	1	1	Head	9	ear	828.999936
401	pyrethroid	03-May	13	50	13:50:00	0.5763889	d	foot			1	1	1	1	Foot	7	foot	830.000016
402	pyrethroid	03-May	14	7	14:07:00	0.5881944	d	foot			1	1	1	1	Foot	7	foot	846.999936
403	pyrethroid	03-May	14	7	14:07:00	0.5881944	d	waist			1	1	1	1	Anterior_trunk	14	waist	846.999936
404	pyrethroid	03-May	14	13	14:13:00	0.5923611	d	foot			1	1	1	1	Foot	7	foot	852.999984
405	pyrethroid	03-May	14	14	14:14:00	0.5930556	d	foot			1	1	1	1	Foot	7	foot	854.000064
406	pyrethroid	03-May	14	14	14:14:00	0.5930556	d	leg			1	1	1	1	Low_leg	19	leg	854.000064
407	pyrethroid	03-May	14	14	14:14:00	0.5930556	w				1	1	1	1				854.000064
408	pyrethroid	03-May	14	23	14:23:00	0.5993056	w				1	1	1	1				863.000064
409	pyrethroid	03-May	14	25	14:25:00	0.6006944	w				1	1	1	1				864.999936
410	pyrethroid	03-May	14	25	14:25:00	0.6006944	w				1	1	1	1				864.999936
411	pyrethroid	03-May	14	26	14:26:00	0.6013889	e	knee			1	1	1	1	Up_leg	19	knee	866.000016
412	pyrethroid	03-May	14	26	14:26:00	0.6013889	e	leg			1	1	1	1	Low_leg	19	leg	866.000016
413	pyrethroid	03-May	14	29	14:29:00	0.6034722	w				1	1	1	1				868.999968
414	pyrethroid	03-May	14	29	14:29:00	0.6034722	w				1	1	1	1				868.999968
415	pyrethroid	03-May	14	44	14:44:00	0.6138889	w			male	0	1	0	1				884.000016
416	pyrethroid	03-May	15	12	15:12:00	0.6333333	d	leg			1	1	1	1	Low_leg	19	leg	911.999952
417	pyrethroid	03-May	15	19	15:19:00	0.6381944	d	head			1	1	1	1	Head	9	forehead	918.999936
420	pyrethroid	03-May	15	37	15:37:00	0.6506944	d	head			1	1	1	1	Head	9	forehead	936.999936
421	pyrethroid	03-May	15	43	15:43:00	0.6548611	e	thigh			1	1	1	1	Up_leg	19	thigh	942.999984
422	pyrethroid	03-May	15	46	15:46:00	0.6569444	e	thigh			1	1	1	1	Up_leg	19	thigh	945.999936
423	pyrethroid	03-May	15	47	15:47:00	0.6576389	d	waist			1	1	1	1	Anterior_trunk	14	waist	947.000016
424	pyrethroid	03-May	15	50	15:50:00	0.6597222	w				1	1	1	1				949.999968
425	pyrethroid	03-May	15	51	15:51:00	0.6604167	e	head			1	1	1	1	Head	9	forehead	951.000048
426	pyrethroid	03-May	15	53	15:53:00	0.6618056	d	knee			1	1	1	1	Up_leg	19	knee	953.000064
427	pyrethroid	03-May	15	53	15:53:00	0.6618056	e	upper arm			1	1	1	1	Low_up_arm	14	upper arm	953.000064
428	pyrethroid	03-May	15	53	15:53:00	0.6618056	w				1	1	1	1				953.000064
429	pyrethroid	03-May	15	56	15:56:00	0.6638889	e	leg			1	1	1	1	Low_leg	19	leg	956.000016
430	pyrethroid	03-May	15	56	15:56:00	0.6638889	e	thigh			1	1	1	1	Up_leg	19	thigh	956.000016
431	pyrethroid	03-May	16	2	16:02:00	0.6680556	d	thigh			1	1	1	1	Up_leg	19	thigh	962.000064
432	pyrethroid	03-May	16	6	16:06:00	0.6708333	e	face			1	1	1	1	Head	9	cheek	965.999952
433	pyrethroid	03-May	16	6	16:06:00	0.6708333	w				1	1	1	1				965.999952
434	pyrethroid	03-May	16	7	16:07:00	0.6715278	e	ear			1	1	1	1	Head	9	ear	967.000032
435	pyrethroid	03-May	16	9	16:09:00	0.6729167	e	knee			1	1	1	1	Up_leg	19	knee	969.000048
436	pyrethroid	03-May	16	10	16:10:00	0.6736111	e	neck			1	1	1	1	Head	9	neck	969.999984
437	pyrethroid	03-May	16	18	16:18:00	0.6791667	w				1	1	1	1				978.000048
438	pyrethroid	03-May	16	20	16:20:00	0.6805556	e	leg			1	1	1	1	Low_leg	19	leg	980.000064
439	pyrethroid	03-May	16	20	16:20:00	0.6805556	e	leg			1	1	1	1	Low_leg	19	leg	980.000064
440	pyrethroid	03-May	16	22	16:22:00	0.6819444	e	elbow			1	1	1	1	Low_up_arm	14	elbow	981.999936
441	pyrethroid	03-May	16	22	16:22:00	0.6819444	w				1	1	1	1				981.999936
442	pyrethroid	03-May	16	25	16:25:00	0.6840278	e	ear			1	1	1	1	Head	9	ear	985.000032
443	pyrethroid	03-May	16	28	16:28:00	0.6861111	d	leg			1	1	1	1	Low_leg	19	leg	987.999984
444	pyrethroid	03-May	16	30	16:30:00	0.6875	w				1	1	1	1				990
445	pyrethroid	03-May	16	31	16:31:00	0.6881944	e	upper arm			1	1	1	1	Low_up_arm	14	upper arm	990.999936
446	pyrethroid	03-May	16	36	16:36:00	0.6916667	e	knee			1	1	1	1	Up_leg	19	knee	996.000048
447	pyrethroid	03-May	16	36	16:36:00	0.6916667	w				1	1	1	1				996.000048
448	pyrethroid	03-May	16	36	16:36:00	0.6916667	w				1	1	1	1				996.000048
449	pyrethroid	03-May	16	37	16:37:00	0.6923611	e	leg			1	1	1	1	Low_leg	19	leg	996.999984
450	pyrethroid	03-May	16	38	16:38:00	0.6930556	e	leg			1	1	1	1	Low_leg	19	leg	998.000064
451	pyrethroid	03-May	16	43	16:43:00	0.6965278	e	shoulder			1	1	1	1	Post_trunk	18	shoulder	1003.000032
452	pyrethroid	03-May	16	45	16:45:00	0.6979167	d	foot			1	1	1	1	Foot	7	foot	1005.000048
453	pyrethroid	03-May	16	49	16:49:00	0.7006944	d	torso			1	1	1	1	Anterior_trunk	14	torso	1008.999936
454	pyrethroid	03-May	16	49	16:49:00	0.7006944	w				1	1	1	1				1008.999936
455	pyrethroid	03-May	16	55	16:55:00	0.7048611	w			male	0	1	0	1				1014.999984
456	pyrethroid	03-May	16	56	16:56:00	0.7055556	e	leg			1	1	1	1	Low_leg	19	leg	1016.000064
457	pyrethroid	03-May	16	57	16:57:00	0.70625	e	eye			1	1	1	1	Head	9	eye	1017
458	pyrethroid	03-May	17	0	17:00:00	0.7083333	d	eye			1	1	1	1	Head	9	eye	1019.999952
459	pyrethroid	03-May	17	3	17:03:00	0.7104167	w				1	1	1	1				1023.000048
460	pyrethroid	03-May	17	8	17:08:00	0.7138889	d	knee			1	1	1	1	Up_leg	19	knee	1028.000016
461	pyrethroid	03-May	17	15	17:15:00	0.71875	w				1	1	1	1				1035
462	pyrethroid	03-May	17	16	17:16:00	0.7194444	d	ankle			1	1	1	1	Foot	7	ankle	1035.999936
463	pyrethroid	03-May	17	18	17:18:00	0.7208333	w				1	1	1	1				1037.999952
464	pyrethroid	03-May	17	22	17:22:00	0.7236111	w				1	1	1	1				1041.999984
465	pyrethroid	03-May	17	22	17:22:00	0.7236111	w				1	1	1	1				1041.999984
466	pyrethroid	03-May	17	23	17:23:00	0.7243056	d	leg			1	1	1	1	Low_leg	19	leg	1043.000064
467	pyrethroid	03-May	17	23	17:23:00	0.7243056	e	ear			1	1	1	1	Head	9	ear	1043.000064
468	pyrethroid	03-May	17	25	17:25:00	0.7256944	w				1	1	1	1				1044.999936
469	pyrethroid	03-May	17	29	17:29:00	0.7284722	e	leg			1	1	1	1	Low_leg	19	leg	1048.999968
470	control	04-May	7	28	07:28:00	0.3111111	w				1	0	0	1				447.999984
471	control	04-May	7	39	07:39:00	0.31875	w				1	0	0	1				459
472	control	04-May	7	42	07:42:00	0.3208333	e				1	0	0	0				461.999952
473	control	04-May	7	53	07:53:00	0.3284722	e	arm			1	0	0	1	Low_up_arm	14	arm	472.999968
474	control	04-May	8	39	08:39:00	0.3604167	e	arm			1	0	0	1	Low_up_arm	14	arm	519.000048
475	control	04-May	8	41	08:41:00	0.3618056	e	arm			1	0	0	1	Low_up_arm	14	arm	521.000064
476	control	04-May	9	24	09:24:00	0.3916667	e				1	0	0	0				564.000048
477	control	04-May	9	37	09:37:00	0.4006944	e				1	0	0	0				576.999936
478	control	04-May	9	39	09:39:00	0.4020833	e				1	0	0	0				578.999952
479	control	04-May	9	41	09:41:00	0.4034722	w				1	0	0	1				580.999968
480	control	04-May	9	56	09:56:00	0.4138889	e				1	0	0	0				596.000016
481	control	04-May	10	4	10:04:00	0.4194444	e				1	0	0	0				603.999936
482	control	04-May	10	17	10:17:00	0.4284722	e				1	0	0	0				616.999968
483	control	04-May	10	32	10:32:00	0.4388889	e				1	0	0	0				632.000016
484	control	04-May	10	33	10:33:00	0.4395833	e				1	0	0	0				632.999952
485	control	04-May	10	40	10:40:00	0.4444444	w				1	0	0	1				639.999936
486	control	04-May	10	45	10:45:00	0.4479167	w				1	0	0	1				645.000048
487	control	04-May	10	46	10:46:00	0.4486111	e				1	0	0	0				645.999984
488	control	04-May	10	46	10:46:00	0.4486111	e				1	0	0	0				645.999984
489	control	04-May	10	50	10:50:00	0.4513889	w				1	0	0	1				650.000016
490	control	04-May	11	5	11:05:00	0.4618056	e				1	0	0	0				665.000064
491	control	04-May	11	9	11:09:00	0.4645833	e				1	0	0	0				668.999952
492	control	04-May	11	10	11:10:00	0.4652778	e				1	0	0	0				670.000032
493	control	04-May	11	15	11:15:00	0.46875	w				1	0	0	1				675
494	control	04-May	11	18	11:18:00	0.4708333	e				1	0	0	0				677.999952
495	control	04-May	11	21	11:21:00	0.4729167	e				1	0	0	0				681.000048
496	control	04-May	11	23	11:23:00	0.4743056	e				1	0	0	0				683.000064
497	control	04-May	11	26	11:26:00	0.4763889	w				1	0	0	1				686.000016
498	control	04-May	11	34	11:34:00	0.4819444	e	shoulder			1	0	0	1	Post_trunk	18	shoulder	693.999936
499	control	04-May	11	37	11:37:00	0.4840278	w				1	0	0	1				697.000032
500	control	04-May	11	40	11:40:00	0.4861111	e	shoulder			1	0	0	1	Post_trunk	18	shoulder	699.999984
501	control	04-May	11	45	11:45:00	0.4895833	e	leg			1	0	0	1	Low_leg	19	leg	704.999952
502	control	04-May	11	48	11:48:00	0.4916667	e	upper arm			1	0	0	1	Low_up_arm	14	upper arm	708.000048
503	control	04-May	11	50	11:50:00	0.4930556	d	elbow			1	0	0	1	Low_up_arm	14	elbow	710.000064
504	control	04-May	11	51	11:51:00	0.49375	e	forearm			1	0	0	1	Low_up_arm	14	forearm	711
505	control	04-May	11	59	11:59:00	0.4993056	w				1	0	0	1				719.000064
506	control	04-May	12	8	12:08:00	0.5055556	d	arm			1	0	0	1	Low_up_arm	14	arm	728.000064
507	control	04-May	12	8	12:08:00	0.5055556	w				1	0	0	1				728.000064
508	control	04-May	12	8	12:08:00	0.5055556	w				1	0	0	1				728.000064
509	control	04-May	12	15	12:15:00	0.5104167	d	knee			1	0	0	1	Up_leg	19	knee	735.000048
510	control	04-May	12	36	12:36:00	0.525	d	leg			1	0	0	1	Low_leg	19	leg	756
511	control	04-May	12	50	12:50:00	0.5347222	e	ear			1	0	0	1	Head	9	ear	769.999968
512	control	04-May	12	50	12:50:00	0.5347222	w				1	0	0	1				769.999968
513	control	04-May	12	53	12:53:00	0.5368056	w				1	0	0	1				773.000064
514	control	04-May	12	53	12:53:00	0.5368056	w				1	0	0	1				773.000064
515	control	04-May	12	56	12:56:00	0.5388889	d	ankle			1	0	0	1	Foot	7	ankle	776.000016
516	control	04-May	13	7	13:07:00	0.5465278	e	back			1	1	1	1	Post_trunk	18	back	787.000032
517	control	04-May	13	9	13:09:00	0.5479167	w				1	1	1	1				789.000048
518	control	04-May	13	23	13:23:00	0.5576389	e	cheek			1	1	1	1	Head	9	cheek	803.000016
519	control	04-May	13	26	13:26:00	0.5597222	e	ear			1	1	1	1	Head	9	ear	805.999968
520	control	04-May	13	26	13:26:00	0.5597222	e	foot			1	1	1	1	Foot	7	foot	805.999968
521	control	04-May	13	38	13:38:00	0.5680556	e	forearm			1	1	1	1	Low_up_arm	14	forearm	818.000064
522	control	04-May	13	40	13:40:00	0.5694444	w				1	1	1	1				819.999936
523	control	04-May	13	41	13:41:00	0.5701389	w				1	1	1	1				821.000016
524	control	04-May	13	43	13:43:00	0.5715278	d	neck			1	1	1	1	Head	9	neck	823.000032
525	control	04-May	13	44	13:44:00	0.5722222	w			male	0	1	0	1				823.999968
526	control	04-May	13	47	13:47:00	0.5743056	e	elbow			1	1	1	1	Low_up_arm	14	elbow	827.000064
527	control	04-May	13	52	13:52:00	0.5777778	d	torso			1	1	1	1	Anterior_trunk	14	torso	832.000032
528	control	04-May	13	57	13:57:00	0.58125	w				1	1	1	1				837
529	control	04-May	13	59	13:59:00	0.5826389	w				1	1	1	1				839.000016
530	control	04-May	14	2	14:02:00	0.5847222	e	shoulder			1	1	1	1	Post_trunk	18	shoulder	841.999968
531	control	04-May	14	5	14:05:00	0.5868056	d	foot			1	1	1	1	Foot	7	foot	845.000064
532	control	04-May	14	6	14:06:00	0.5875	e	foot			1	1	1	1	Foot	7	foot	846
533	control	04-May	14	8	14:08:00	0.5888889	e	torso			1	1	1	1	Anterior_trunk	14	torso	848.000016
534	control	04-May	14	9	14:09:00	0.5895833	d	elbow			1	1	1	1	Low_up_arm	14	elbow	848.999952
535	control	04-May	14	11	14:11:00	0.5909722	d	knee			1	1	1	1	Up_leg	19	knee	850.999968
536	control	04-May	14	14	14:14:00	0.5930556	w				1	1	1	1				854.000064
537	control	04-May	14	16	14:16:00	0.5944444	w				1	1	1	1				855.999936
538	control	04-May	14	18	14:18:00	0.5958333	d	hand			1	1	1	1	Hand	5	hand	857.999952
539	control	04-May	14	19	14:19:00	0.5965278	d	forearm			1	1	1	1	Low_up_arm	14	forearm	859.000032
540	control	04-May	14	20	14:20:00	0.5972222	e	arm			1	1	1	1	Low_up_arm	14	arm	859.999968
541	control	04-May	14	24	14:24:00	0.6	e	arm			1	1	1	1	Low_up_arm	14	arm	864
542	control	04-May	14	25	14:25:00	0.6006944	e	nose			1	1	1	1	Head	9	nose	864.999936
543	control	04-May	14	30	14:30:00	0.6041667	d	elbow			1	1	1	1	Low_up_arm	14	elbow	870.000048
544	control	04-May	14	33	14:33:00	0.60625	w				1	1	1	1				873
545	control	04-May	14	34	14:34:00	0.6069444	w				1	1	1	1				873.999936
546	control	04-May	14	35	14:35:00	0.6076389	e	shoulder			1	1	1	1	Post_trunk	18	shoulder	875.000016
547	control	04-May	14	38	14:38:00	0.6097222	w				1	1	1	1				877.999968
548	control	04-May	14	39	14:39:00	0.6104167	e	upper arm			1	1	1	1	Low_up_arm	14	upper arm	879.000048
549	control	04-May	14	40	14:40:00	0.6111111	e	torso			1	1	1	1	Anterior_trunk	14	torso	879.999984
550	control	04-May	14	47	14:47:00	0.6159722	d	foot			1	1	1	1	Foot	7	foot	886.999968
551	control	04-May	15	7	15:07:00	0.6298611	e	knee			1	1	1	1	Up_leg	19	knee	906.999984
552	control	04-May	15	8	15:08:00	0.6305556	e	leg			1	1	1	1	Low_leg	19	leg	908.000064
553	control	04-May	15	10	15:10:00	0.6319444	w				1	1	1	1				909.999936
554	control	04-May	15	23	15:23:00	0.6409722	d	leg			1	1	1	1	Low_leg	19	leg	922.999968
555	control	04-May	15	24	15:24:00	0.6416667	d	elbow			1	1	1	1	Low_up_arm	14	elbow	924.000048
556	control	04-May	15	26	15:26:00	0.6430556	d	torso			1	1	1	1	Anterior_trunk	14	torso	926.000064
557	control	04-May	15	27	15:27:00	0.64375	e	head			1	1	1	1	Head	5	forehead	927
558	control	04-May	15	27	15:27:00	0.64375	e	neck			1	1	1	1	Head	9	neck	927
559	control	04-May	15	28	15:28:00	0.6444444	e	shoulder			1	1	1	1	Post_trunk	18	shoulder	927.999936
560	control	04-May	15	31	15:31:00	0.6465278	d	leg			1	1	1	1	Low_leg	19	leg	931.000032
561	control	04-May	15	31	15:31:00	0.6465278	d	shoulder			1	1	1	1	Post_trunk	18	shoulder	931.000032
562	control	04-May	15	31	15:31:00	0.6465278	w				1	1	1	1				931.000032
563	control	04-May	15	32	15:32:00	0.6472222	d	knee			1	1	1	1	Up_leg	19	knee	931.999968
564	control	04-May	15	32	15:32:00	0.6472222	d	shoulder			1	1	1	1	Post_trunk	18	shoulder	931.999968
565	control	04-May	15	40	15:40:00	0.6527778	d	knee			1	1	1	1	Up_leg	19	knee	940.000032
566	control	04-May	15	41	15:41:00	0.6534722	d	leg			1	1	1	1	Low_leg	19	leg	940.999968
567	control	04-May	15	42	15:42:00	0.6541667	w				1	1	1	1				942.000048
568	control	04-May	15	44	15:44:00	0.6555556	w				1	1	1	1				944.000064
569	control	04-May	16	9	16:09:00	0.6729167	d	knee			1	1	1	1	Up_leg	19	knee	969.000048
570	control	04-May	16	52	16:52:00	0.7027778	e	arm			1	1	1	1	Low_up_arm	14	arm	1012.000032
571	control	04-May	16	52	16:52:00	0.7027778	e	shoulder			1	1	1	1	Post_trunk	18	shoulder	1012.000032
572	control	04-May	16	52	16:52:00	0.7027778	e	shoulder			1	1	1	1	Post_trunk	18	shoulder	1012.000032
573	control	04-May	16	52	16:52:00	0.7027778	e	shoulder			1	1	1	1	Post_trunk	18	shoulder	1012.000032
574	control	04-May	16	58	16:58:00	0.7069444	e	forehead			1	1	1	1	Head	9	forehead	1017.999936
575	control	04-May	16	58	16:58:00	0.7069444	e	hand			1	1	1	1	Hand	5	hand	1017.999936
576	control	04-May	17	12	17:12:00	0.7166667	e	shoulder			1	1	1	1	Post_trunk	18	shoulder	1032.000048
577	control	04-May	17	14	17:14:00	0.7180556	e	shoulder			1	1	1	1	Post_trunk	18	shoulder	1034.000064
578	control	04-May	17	16	17:16:00	0.7194444	e	ankle			1	1	1	1	Foot	7	ankle	1035.999936
579	control	04-May	17	19	17:19:00	0.7215278	d	knee			1	1	1	1	Up_leg	19	knee	1039.000032
580	control	04-May	17	25	17:25:00	0.7256944	d	arm			1	1	1	1	Low_up_arm	14	arm	1044.999936
581	pyrethroid	05-May	12	25	12:25:00	0.5173611	w				1	0	0	1				744.999984
582	pyrethroid	05-May	12	26	12:26:00	0.5180556	w				1	0	0	1				746.000064
583	pyrethroid	05-May	12	57	12:57:00	0.5395833	d	knee			1	0	0	1	Up_leg	19	knee	776.999952
584	pyrethroid	05-May	13	17	13:17:00	0.5534722	e	shoulder			1	1	1	1	Post_trunk	18	shoulder	796.999968
585	pyrethroid	05-May	13	18	13:18:00	0.5541667	e	hand			1	1	1	1	Hand	5	hand	798.000048
586	pyrethroid	05-May	13	42	13:42:00	0.5708333	w				1	1	1	1				821.999952
587	pyrethroid	05-May	14	39	14:39:00	0.6104167	e	elbow			1	1	1	1	Low_up_arm	14	elbow	879.000048
588	pyrethroid	05-May	14	41	14:41:00	0.6118056	e	elbow			1	1	1	1	Low_up_arm	14	elbow	881.000064
589	pyrethroid	05-May	14	44	14:44:00	0.6138889	e	torso			1	1	1	1	Anterior_trunk	14	torso	884.000016
590	pyrethroid	05-May	14	47	14:47:00	0.6159722	w				1	1	1	1				886.999968
591	pyrethroid	05-May	14	48	14:48:00	0.6166667	d	knee			1	1	1	1	Up_leg	19	knee	888.000048
592	pyrethroid	05-May	15	10	15:10:00	0.6319444	e	cheek			1	1	1	1	Head	9	cheek	909.999936
593	pyrethroid	05-May	15	15	15:15:00	0.6354167	e	hand			1	1	1	1	Hand	5	hand	915.000048
594	pyrethroid	05-May	15	31	15:31:00	0.6465278	w				1	1	1	1				931.000032
595	pyrethroid	05-May	15	31	15:31:00	0.6465278	w				1	1	1	1				931.000032
596	pyrethroid	05-May	15	34	15:34:00	0.6486111	e	upper arm			1	1	1	1	Low_up_arm	14	upper arm	933.999984
597	pyrethroid	05-May	15	37	15:37:00	0.6506944	e	ear			1	1	1	1	Head	9	ear	936.999936
598	pyrethroid	05-May	15	37	15:37:00	0.6506944	e	ear			1	1	1	1	Head	9	ear	936.999936
599	pyrethroid	05-May	15	37	15:37:00	0.6506944	w				1	1	1	1				936.999936
600	pyrethroid	05-May	15	39	15:39:00	0.6520833	d	forearm			1	1	1	1	Low_up_arm	14	forearm	938.999952
601	pyrethroid	05-May	15	40	15:40:00	0.6527778	w				1	1	1	1				940.000032
602	pyrethroid	05-May	15	58	15:58:00	0.6652778	e	eyebrow			1	1	1	1	Head	9	eyebrow	958.000032
603	pyrethroid	05-May	16	17	16:17:00	0.6784722	d	cheek			1	1	1	1	Head	9	cheek	976.999968
604	pyrethroid	05-May	16	38	16:38:00	0.6930556	d	calf			1	1	1	1	Low_leg	14	calf	998.000064
605	pyrethroid	05-May	17	12	17:12:00	0.7166667	d	cheek			1	1	1	1	Head	9	cheek	1032.000048
606	pyrethroid	05-May	17	18	17:18:00	0.7208333	w			male	0	1	0	1				1037.999952
607	control	06-May	8	56	08:56:00	0.3722222	w			culex	0	0	0	1				535.999968
608	control	06-May	9	7	09:07:00	0.3798611	e	armpit			1	0	0	1	Low_up_arm	14	armpit	546.999984
609	control	06-May	9	7	09:07:00	0.3798611	e			culex	0	0	0	0				546.999984
610	control	06-May	9	12	09:12:00	0.3833333	e	shoulder			1	0	0	1	Post_trunk	18	shoulder	551.999952
611	control	06-May	9	21	09:21:00	0.3895833	e	ear			1	0	0	1	Head	9	ear	560.999952
612	control	06-May	9	21	09:21:00	0.3895833	e	hand			1	0	0	1	Hand	5	hand	560.999952
613	control	06-May	9	22	09:22:00	0.3902778	e	shoulder			1	0	0	1	Post_trunk	18	shoulder	562.000032
614	control	06-May	9	50	09:50:00	0.4097222	d	knee			1	0	0	1	Up_leg	19	knee	589.999968
615	control	06-May	9	56	09:56:00	0.4138889	d	ankle			1	0	0	1	Foot	7	ankle	596.000016
616	control	06-May	9	56	09:56:00	0.4138889	d	knee			1	0	0	1	Up_leg	19	knee	596.000016
617	control	06-May	10	5	10:05:00	0.4201389	d	ankle			1	0	0	1	Foot	7	ankle	605.000016
618	control	06-May	11	49	11:49:00	0.4923611	w				1	0	0	1				708.999984
619	control	06-May	11	49	11:49:00	0.4923611	w				1	0	0	1				708.999984
620	control	06-May	11	49	11:49:00	0.4923611	w				1	0	0	1				708.999984
621	control	06-May	12	12	12:12:00	0.5083333	w				1	0	0	1				731.999952
622	control	06-May	12	43	12:43:00	0.5298611	e	foot			1	0	0	1	Foot	7	foot	762.999984
623	control	06-May	12	43	12:43:00	0.5298611	w				1	0	0	1				762.999984
624	control	06-May	12	50	12:50:00	0.5347222	w				1	0	0	1				769.999968
625	control	06-May	12	51	12:51:00	0.5354167	e	chest			1	0	0	1	Anterior_trunk	14	chest	771.000048
626	control	06-May	12	55	12:55:00	0.5381944	w				1	0	0	1				774.999936
627	control	06-May	12	59	12:59:00	0.5409722	w				1	0	0	1				778.999968
628	control	06-May	13	5	13:05:00	0.5451389	d	shin			1	1	1	1	Low_leg	14	shin	785.000016
629	control	06-May	13	6	13:06:00	0.5458333	e	eyebrow			1	1	1	1	Head	9	eyebrow	785.999952
630	control	06-May	13	7	13:07:00	0.5465278	e	leg			1	1	1	1	Low_leg	19	leg	787.000032
631	control	06-May	13	7	13:07:00	0.5465278	e	shoulder			1	1	1	1	Post_trunk	18	shoulder	787.000032
632	control	06-May	13	9	13:09:00	0.5479167	e	foot			1	1	1	1	Foot	7	foot	789.000048
633	control	06-May	13	9	13:09:00	0.5479167	e	upper arm			1	1	1	1	Low_up_arm	14	upper arm	789.000048
634	control	06-May	13	9	13:09:00	0.5479167	e	upper arm			1	1	1	1	Low_up_arm	14	upper arm	789.000048
635	control	06-May	13	17	13:17:00	0.5534722	e	leg			1	1	1	1	Low_leg	19	leg	796.999968
636	control	06-May	13	21	13:21:00	0.55625	e	shoulder			1	1	1	1	Post_trunk	18	shoulder	801
637	control	06-May	13	25	13:25:00	0.5590278	e	elbow			1	1	1	1	Low_up_arm	14	elbow	805.000032
638	control	06-May	13	51	13:51:00	0.5770833	e	upper arm			1	1	1	1	Low_up_arm	14	upper arm	830.999952
639	control	06-May	13	52	13:52:00	0.5777778	w				1	1	1	1				832.000032
640	control	06-May	14	8	14:08:00	0.5888889	d	forehead			1	1	1	1	Head	9	forehead	848.000016
641	control	06-May	14	12	14:12:00	0.5916667	e	leg			1	1	1	1	Low_leg	19	leg	852.000048
642	control	06-May	14	13	14:13:00	0.5923611	e	thigh			1	1	1	1	Up_leg	19	thigh	852.999984
643	control	06-May	14	13	14:13:00	0.5923611	e	thigh			1	1	1	1	Up_leg	19	thigh	852.999984
644	control	06-May	14	14	14:14:00	0.5930556	e	torso			1	1	1	1	Anterior_trunk	14	torso	854.000064
645	control	06-May	14	37	14:37:00	0.6090278	w				1	1	1	1				877.000032
646	control	06-May	14	43	14:43:00	0.6131944	d	knee			1	1	1	1	Up_leg	19	knee	882.999936
647	control	06-May	14	47	14:47:00	0.6159722	w				1	1	1	1				886.999968
648	control	06-May	14	50	14:50:00	0.6180556	e	eyebrow			1	1	1	1	Head	9	eyebrow	890.000064
649	control	06-May	14	55	14:55:00	0.6215278	e	neck			1	1	1	1	Head	9	neck	895.000032
650	control	06-May	15	2	15:02:00	0.6263889	e	ear			1	1	1	1	Head	9	ear	902.000016
651	control	06-May	15	5	15:05:00	0.6284722	w			male	0	1	0	1				904.999968
652	control	06-May	15	20	15:20:00	0.6388889	w			unfed	1	1	1	1				920.000016
653	control	06-May	15	25	15:25:00	0.6423611	e	nose			1	1	1	1	Head	9	nose	924.999984
654	control	06-May	15	34	15:34:00	0.6486111	d	shoulder			1	1	1	1	Post_trunk	18	shoulder	933.999984
655	control	06-May	15	40	15:40:00	0.6527778	e	forearm			1	1	1	1	Low_up_arm	14	forearm	940.000032
656	control	06-May	15	47	15:47:00	0.6576389	e	knee			1	1	1	1	Up_leg	19	knee	947.000016
657	control	06-May	15	49	15:49:00	0.6590278	d	leg			1	1	1	1	Low_leg	19	leg	949.000032
658	control	06-May	15	51	15:51:00	0.6604167	e	heel			1	1	1	1	Foot	7	heel	951.000048
659	control	06-May	15	53	15:53:00	0.6618056	e	thigh			1	1	1	1	Up_leg	19	thigh	953.000064
660	control	06-May	15	55	15:55:00	0.6631944	w				1	1	1	1				954.999936
661	control	06-May	16	6	16:06:00	0.6708333	e	foot			1	1	1	1	Foot	7	foot	965.999952
662	control	06-May	16	7	16:07:00	0.6715278	d	ankle			1	1	1	1	Foot	7	ankle	967.000032
663	control	06-May	16	7	16:07:00	0.6715278	e	knee			1	1	1	1	Up_leg	19	knee	967.000032
664	control	06-May	16	9	16:09:00	0.6729167	e	knee			1	1	1	1	Up_leg	19	knee	969.000048
665	control	06-May	16	13	16:13:00	0.6756944	e	ear			1	1	1	1	Head	9	ear	972.999936
666	control	06-May	16	13	16:13:00	0.6756944	e	eyebrow			1	1	1	1	Head	9	eyebrow	972.999936
667	control	06-May	16	15	16:15:00	0.6770833	e	knee			1	1	1	1	Up_leg	19	knee	974.999952
668	control	06-May	16	15	16:15:00	0.6770833	e	leg			1	1	1	1	Low_leg	19	leg	974.999952
669	control	06-May	16	16	16:16:00	0.6777778	e	calf			1	1	1	1	Low_leg	14	calf	976.000032
670	control	06-May	16	16	16:16:00	0.6777778	e	calf			1	1	1	1	Low_leg	14	calf	976.000032
671	control	06-May	16	16	16:16:00	0.6777778	e	upper arm			1	1	1	1	Low_up_arm	14	upper arm	976.000032
672	control	06-May	16	16	16:16:00	0.6777778	w				1	1	1	1				976.000032
673	control	06-May	16	17	16:17:00	0.6784722	e	elbow			1	1	1	1	Low_up_arm	14	elbow	976.999968
674	control	06-May	16	18	16:18:00	0.6791667	d	foot			1	1	1	1	Foot	7	foot	978.000048
675	control	06-May	16	21	16:21:00	0.68125	e	upper arm			1	1	1	1	Low_up_arm	14	upper arm	981
676	control	06-May	16	22	16:22:00	0.6819444	e	leg			1	1	1	1	Low_leg	19	leg	981.999936
677	control	06-May	16	24	16:24:00	0.6833333	d	knee			1	1	1	1	Up_leg	19	knee	983.999952
678	control	06-May	16	24	16:24:00	0.6833333	e	elbow			1	1	1	1	Low_up_arm	14	elbow	983.999952
679	control	06-May	16	24	16:24:00	0.6833333	e	shoulder			1	1	1	1	Post_trunk	18	shoulder	983.999952
680	control	06-May	16	24	16:24:00	0.6833333	e	shoulder			1	1	1	1	Post_trunk	18	shoulder	983.999952
681	control	06-May	16	26	16:26:00	0.6847222	e	elbow			1	1	1	1	Low_up_arm	14	elbow	985.999968
682	control	06-May	16	26	16:26:00	0.6847222	e	shoulder			1	1	1	1	Post_trunk	18	shoulder	985.999968
683	control	06-May	16	27	16:27:00	0.6854167	e	calf			1	1	1	1	Low_leg	14	calf	987.000048
684	control	06-May	16	27	16:27:00	0.6854167	e	shoulder			1	1	1	1	Post_trunk	18	shoulder	987.000048
685	control	06-May	16	28	16:28:00	0.6861111	w			male	0	1	0	1				987.999984
686	control	06-May	16	29	16:29:00	0.6868056	e	thigh			1	1	1	1	Up_leg	19	thigh	989.000064
687	control	06-May	16	29	16:29:00	0.6868056	w				1	1	1	1				989.000064
688	control	06-May	16	31	16:31:00	0.6881944	w				1	1	1	1				990.999936
689	control	06-May	16	34	16:34:00	0.6902778	w				1	1	1	1				994.000032
690	control	06-May	16	35	16:35:00	0.6909722	w			male	0	1	0	1				994.999968
691	control	06-May	16	35	16:35:00	0.6909722	w				1	1	1	1				994.999968
693	control	06-May	16	44	16:44:00	0.6972222	e	shin			1	1	1	1	Low_leg	14	shin	1003.999968
694	control	06-May	16	48	16:48:00	0.7	w				1	1	1	1				1008
695	control	06-May	16	51	16:51:00	0.7020833	e	chest			1	1	1	1	Anterior_trunk	14	chest	1010.999952
696	control	06-May	16	53	16:53:00	0.7034722	e	shoulder			1	1	1	1	Post_trunk	18	shoulder	1012.999968
697	control	06-May	16	55	16:55:00	0.7048611	e	calf			1	1	1	1	Low_leg	14	calf	1014.999984
698	control	06-May	16	58	16:58:00	0.7069444	w				1	1	1	1				1017.999936
699	control	06-May	17	0	17:00:00	0.7083333	d	foot			1	1	1	1	Foot	7	foot	1019.999952
700	control	06-May	17	1	17:01:00	0.7090278	e	lip			1	1	1	1	Head	9	lip	1021.000032
701	control	06-May	17	5	17:05:00	0.7118056	d	upper arm			1	1	1	1	Low_up_arm	14	upper arm	1025.000064
702	control	06-May	17	5	17:05:00	0.7118056	e	upper arm			1	1	1	1	Low_up_arm	14	upper arm	1025.000064
703	control	06-May	17	6	17:06:00	0.7125	d	shoulder			1	1	1	1	Post_trunk	18	shoulder	1026
704	control	06-May	17	8	17:08:00	0.7138889	d	calf			1	1	1	1	Low_leg	14	calf	1028.000016
705	control	06-May	17	11	17:11:00	0.7159722	w				1	1	1	1				1030.999968
706	pyrethroid	07-May	13	13	13:13:00	0.5506944	w				1	1	1	1				792.999936
707	pyrethroid	07-May	13	17	13:17:00	0.5534722	e	ankle			1	1	1	1	Foot	7	ankle	796.999968
708	pyrethroid	07-May	13	18	13:18:00	0.5541667	w				1	1	1	1				798.000048
709	pyrethroid	07-May	13	38	13:38:00	0.5680556	e	ankle			1	1	1	1	Foot	7	ankle	818.000064
710	pyrethroid	07-May	14	1	14:01:00	0.5840278	e	shin			1	1	1	1	Low_leg	14	shin	841.000032
711	pyrethroid	07-May	14	11	14:11:00	0.5909722	e	cheek			1	1	1	1	Head	9	cheek	850.999968
712	pyrethroid	07-May	14	40	14:40:00	0.6111111	e	ankle			1	1	1	1	Foot	7	ankle	879.999984
713	pyrethroid	07-May	14	41	14:41:00	0.6118056	d	ankle			1	1	1	1	Foot	7	ankle	881.000064
714	pyrethroid	07-May	14	54	14:54:00	0.6208333	w				1	1	1	1				893.999952
715	pyrethroid	07-May	15	5	15:05:00	0.6284722	d	knee			1	1	1	1	Up_leg	19	knee	904.999968
716	pyrethroid	07-May	15	5	15:05:00	0.6284722	e	knee			1	1	1	1	Up_leg	19	knee	904.999968
717	pyrethroid	07-May	15	7	15:07:00	0.6298611	e	upper arm			1	1	1	1	Low_up_arm	14	upper arm	906.999984
718	pyrethroid	07-May	15	10	15:10:00	0.6319444	w				1	1	1	1				909.999936
719	pyrethroid	07-May	15	12	15:12:00	0.6333333	e	knee			1	1	1	1	Up_leg	19	knee	911.999952
720	pyrethroid	07-May	15	17	15:17:00	0.6368056	w				1	1	1	1				917.000064
721	pyrethroid	07-May	15	19	15:19:00	0.6381944	d	shoulder			1	1	1	1	Post_trunk	18	shoulder	918.999936
722	pyrethroid	07-May	15	33	15:33:00	0.6479167	d	shoulder			1	1	1	1	Post_trunk	18	shoulder	933.000048
723	pyrethroid	07-May	15	34	15:34:00	0.6486111	e	foot			1	1	1	1	Foot	7	foot	933.999984
724	pyrethroid	07-May	15	36	15:36:00	0.65	e	upper arm			1	1	1	1	Low_up_arm	14	upper arm	936
725	pyrethroid	07-May	15	38	15:38:00	0.6513889	e	shoulder			1	1	1	1	Post_trunk	18	shoulder	938.000016
726	pyrethroid	07-May	15	38	15:38:00	0.6513889	w				1	1	1	1				938.000016
727	pyrethroid	07-May	15	39	15:39:00	0.6520833	d	forearm			1	1	1	1	Low_up_arm	14	forearm	938.999952
728	pyrethroid	07-May	15	41	15:41:00	0.6534722	e	forearm			1	1	1	1	Low_up_arm	14	forearm	940.999968
729	pyrethroid	07-May	15	41	15:41:00	0.6534722	w				1	1	1	1				940.999968
730	pyrethroid	07-May	15	43	15:43:00	0.6548611	d	elbow			1	1	1	1	Low_up_arm	14	elbow	942.999984
731	pyrethroid	07-May	15	43	15:43:00	0.6548611	d	foot			1	1	1	1	Foot	7	foot	942.999984
732	pyrethroid	07-May	15	44	15:44:00	0.6555556	e	elbow			1	1	1	1	Low_up_arm	14	elbow	944.000064
733	pyrethroid	07-May	15	46	15:46:00	0.6569444	d	knee			1	1	1	1	Up_leg	19	knee	945.999936
734	pyrethroid	07-May	15	49	15:49:00	0.6590278	w				1	1	1	1				949.000032
735	pyrethroid	07-May	15	50	15:50:00	0.6597222	w			male	0	1	0	1				949.999968
736	pyrethroid	07-May	15	56	15:56:00	0.6638889	e	thigh			1	1	1	1	Up_leg	19	thigh	956.000016
737	pyrethroid	07-May	15	58	15:58:00	0.6652778	e	calf			1	1	1	1	Low_leg	14	calf	958.000032
738	pyrethroid	07-May	15	58	15:58:00	0.6652778	e	heel			1	1	1	1	Foot	7	heel	958.000032
739	pyrethroid	07-May	16	7	16:07:00	0.6715278	d	foot			1	1	1	1	Foot	7	foot	967.000032
740	pyrethroid	07-May	16	11	16:11:00	0.6743056	d	foot			1	1	1	1	Foot	7	foot	971.000064
741	pyrethroid	07-May	16	21	16:21:00	0.68125	e	thigh			1	1	1	1	Up_leg	19	thigh	981
742	pyrethroid	07-May	16	22	16:22:00	0.6819444	e	upper arm			1	1	1	1	Low_up_arm	14	upper arm	981.999936
743	pyrethroid	07-May	16	22	16:22:00	0.6819444	e	upper arm			1	1	1	1	Low_up_arm	14	upper arm	981.999936
744	pyrethroid	07-May	16	25	16:25:00	0.6840278	e	elbow			1	1	1	1	Low_up_arm	14	elbow	985.000032
745	pyrethroid	07-May	16	26	16:26:00	0.6847222	e	calf			1	1	1	1	Low_leg	14	calf	985.999968
746	pyrethroid	07-May	16	26	16:26:00	0.6847222	e	foot			1	1	1	1	Foot	7	foot	985.999968
747	pyrethroid	07-May	16	27	16:27:00	0.6854167	e	knee			1	1	1	1	Up_leg	19	knee	987.000048
748	pyrethroid	07-May	16	29	16:29:00	0.6868056	w			culex	0	1	0	1				989.000064
749	pyrethroid	07-May	16	34	16:34:00	0.6902778	e	thigh			1	1	1	1	Up_leg	19	thigh	994.000032
750	pyrethroid	07-May	16	35	16:35:00	0.6909722	d	torso			1	1	1	1	Anterior_trunk	14	torso	994.999968
751	pyrethroid	07-May	16	35	16:35:00	0.6909722	e	thigh			1	1	1	1	Up_leg	19	thigh	994.999968
752	pyrethroid	07-May	16	36	16:36:00	0.6916667	e	hand			1	1	1	1	Hand	5	hand	996.000048
753	pyrethroid	07-May	16	41	16:41:00	0.6951389	d	torso			1	1	1	1	Anterior_trunk	14	torso	1001.000016
754	pyrethroid	07-May	16	45	16:45:00	0.6979167	e	knee			1	1	1	1	Up_leg	19	knee	1005.000048
755	pyrethroid	07-May	16	45	16:45:00	0.6979167	w				1	1	1	1				1005.000048
756	pyrethroid	07-May	16	46	16:46:00	0.6986111	e	leg			1	1	1	1	Low_leg	19	leg	1005.999984
757	pyrethroid	07-May	16	47	16:47:00	0.6993056	d	forearm			1	1	1	1	Low_up_arm	14	forearm	1007.000064
758	pyrethroid	07-May	16	50	16:50:00	0.7013889	w			male	0	1	0	1				1010.000016
759	pyrethroid	07-May	16	55	16:55:00	0.7048611	w				1	1	1	1				1014.999984
760	pyrethroid	07-May	16	59	16:59:00	0.7076389	w				1	1	1	1				1019.000016
761	pyrethroid	07-May	17	2	17:02:00	0.7097222	e	foot			1	1	1	1	Foot	7	foot	1021.999968
762	pyrethroid	07-May	17	3	17:03:00	0.7104167	e	forearm			1	1	1	1	Low_up_arm	14	forearm	1023.000048
763	pyrethroid	07-May	17	13	17:13:00	0.7173611	e	shoulder			1	1	1	1	Post_trunk	18	shoulder	1032.999984
764	pyrethroid	07-May	17	14	17:14:00	0.7180556	d	ankle			1	1	1	1	Foot	7	ankle	1034.000064
765	pyrethroid	07-May	17	14	17:14:00	0.7180556	e	hand			1	1	1	1	Hand	5	hand	1034.000064
766	pyrethroid	07-May	17	15	17:15:00	0.71875	e	knee			1	1	1	1	Up_leg	19	knee	1035
767	pyrethroid	07-May	17	16	17:16:00	0.7194444	d	elbow			1	1	1	1	Low_up_arm	14	elbow	1035.999936
768	pyrethroid	07-May	17	20	17:20:00	0.7222222	e	ear			1	1	1	1	Head	9	ear	1039.999968
769	pyrethroid	07-May	17	20	17:20:00	0.7222222	e	forehead			1	1	1	1	Head	9	forehead	1039.999968
770	pyrethroid	07-May	17	22	17:22:00	0.7236111	e	upper arm			1	1	1	1	Low_up_arm	14	upper arm	1041.999984
771	pyrethroid	07-May	17	24	17:24:00	0.725	w				1	1	1	1				1044
772	pyrethroid	07-May	17	26	17:26:00	0.7263889	d	cheek			1	1	1	1	Head	9	cheek	1046.000016
773	pyrethroid	07-May	17	28	17:28:00	0.7277778	d	knee			1	1	1	1	Up_leg	19	knee	1048.000032
774	pyrethroid	07-May	17	28	17:28:00	0.7277778	w				1	1	1	1				1048.000032
775	pyrethroid	07-May	17	29	17:29:00	0.7284722	d	calf			1	1	1	1	Low_leg	14	calf	1048.999968
776	pyrethroid	07-May	17	29	17:29:00	0.7284722	e	cheek			1	1	1	1	Head	9	cheek	1048.999968
777	control	08-May	12	17	12:17:00	0.5118056	e	shoulder			1	0	0	1	Post_trunk	18	shoulder	737.000064
778	control	08-May	12	17	12:17:00	0.5118056	e	shoulder			1	0	0	1	Post_trunk	18	shoulder	737.000064
779	control	08-May	12	18	12:18:00	0.5125	w				1	0	0	1				738
780	control	08-May	12	20	12:20:00	0.5138889	d	calf			1	0	0	1	Low_leg	14	calf	740.000016
781	control	08-May	12	21	12:21:00	0.5145833	e	thigh			1	0	0	1	Up_leg	19	thigh	740.999952
782	control	08-May	12	21	12:21:00	0.5145833	e	upper arm			1	0	0	1	Low_up_arm	14	upper arm	740.999952
783	control	08-May	12	23	12:23:00	0.5159722	e	shoulder			1	0	0	1	Post_trunk	18	shoulder	742.999968
784	control	08-May	12	24	12:24:00	0.5166667	w			male	0	0	0	1				744.000048
785	control	08-May	12	28	12:28:00	0.5194444	e	elbow			1	0	0	1	Low_up_arm	14	elbow	747.999936
786	control	08-May	12	30	12:30:00	0.5208333	d	torso			1	0	0	1	Anterior_trunk	14	torso	749.999952
787	control	08-May	12	39	12:39:00	0.5270833	w				1	0	0	1				758.999952
788	control	08-May	12	39	12:39:00	0.5270833	w				1	0	0	1				758.999952
789	control	08-May	12	45	12:45:00	0.53125	w				1	0	0	1				765
790	control	08-May	12	46	12:46:00	0.5319444	d	knee			1	0	0	1	Up_leg	19	knee	765.999936
791	control	08-May	12	46	12:46:00	0.5319444	e	upper arm			1	0	0	1	Low_up_arm	14	upper arm	765.999936
792	control	08-May	12	49	12:49:00	0.5340278	w				1	0	0	1				769.000032
793	control	08-May	12	51	12:51:00	0.5354167	w				1	0	0	1				771.000048
794	control	08-May	12	53	12:53:00	0.5368056	d	ankle			1	0	0	1	Foot	7	ankle	773.000064
795	control	08-May	13	7	13:07:00	0.5465278	d	knee			1	1	1	1	Up_leg	19	knee	787.000032
796	control	08-May	13	7	13:07:00	0.5465278	w				1	1	1	1				787.000032
797	control	08-May	13	8	13:08:00	0.5472222	d	calf			1	1	1	1	Low_leg	14	calf	787.999968
798	control	08-May	13	8	13:08:00	0.5472222	w				1	1	1	1				787.999968
799	control	08-May	13	9	13:09:00	0.5479167	w				1	1	1	1				789.000048
800	control	08-May	13	10	13:10:00	0.5486111	w				1	1	1	1				789.999984
801	control	08-May	13	13	13:13:00	0.5506944	d	shoulder			1	1	1	1	Post_trunk	18	shoulder	792.999936
802	control	08-May	13	14	13:14:00	0.5513889	e	shoulder			1	1	1	1	Post_trunk	18	shoulder	794.000016
803	control	08-May	13	14	13:14:00	0.5513889	w				1	1	1	1				794.000016
804	control	08-May	13	16	13:16:00	0.5527778	e	cheek			1	1	1	1	Head	9	cheek	796.000032
805	control	08-May	13	16	13:16:00	0.5527778	e	forehead			1	1	1	1	Head	9	forehead	796.000032
806	control	08-May	13	20	13:20:00	0.5555556	e	knee			1	1	1	1	Up_leg	19	knee	800.000064
807	control	08-May	13	20	13:20:00	0.5555556	w				1	1	1	1				800.000064
808	control	08-May	13	24	13:24:00	0.5583333	e	shoulder			1	1	1	1	Post_trunk	18	shoulder	803.999952
809	control	08-May	13	24	13:24:00	0.5583333	w				1	1	1	1				803.999952
810	control	08-May	13	24	13:24:00	0.5583333	w				1	1	1	1				803.999952
811	control	08-May	13	26	13:26:00	0.5597222	e	elbow			1	1	1	1	Low_up_arm	14	elbow	805.999968
812	control	08-May	13	26	13:26:00	0.5597222	e	leg			1	1	1	1	Low_leg	19	leg	805.999968
813	control	08-May	13	27	13:27:00	0.5604167	d	elbow			1	1	1	1	Low_up_arm	14	elbow	807.000048
814	control	08-May	13	29	13:29:00	0.5618056	w				1	1	1	1				809.000064
815	control	08-May	13	30	13:30:00	0.5625	d	foot			1	1	1	1	Foot	7	foot	810
816	control	08-May	13	32	13:32:00	0.5638889	d	shoulder			1	1	1	1	Post_trunk	18	shoulder	812.000016
817	control	08-May	13	33	13:33:00	0.5645833	w				1	1	1	1				812.999952
818	control	08-May	13	36	13:36:00	0.5666667	w				1	1	1	1				816.000048
819	control	08-May	13	39	13:39:00	0.56875	d	calf			1	1	1	1	Low_leg	14	calf	819
820	control	08-May	13	41	13:41:00	0.5701389	d	shin			1	1	1	1	Low_leg	14	shin	821.000016
821	control	08-May	13	43	13:43:00	0.5715278	w			male	0	1	0	1				823.000032
822	control	08-May	13	46	13:46:00	0.5736111	w				1	1	1	1				825.999984
823	control	08-May	13	46	13:46:00	0.5736111	w				1	1	1	1				825.999984
824	control	08-May	13	48	13:48:00	0.575	d	torso			1	1	1	1	Anterior_trunk	14	torso	828
825	control	08-May	13	48	13:48:00	0.575	e	shoulder			1	1	1	1	Post_trunk	18	shoulder	828
826	control	08-May	13	48	13:48:00	0.575	e	shoulder			1	1	1	1	Post_trunk	18	shoulder	828
827	control	08-May	13	50	13:50:00	0.5763889	e	leg			1	1	1	1	Low_leg	19	leg	830.000016
828	control	08-May	13	52	13:52:00	0.5777778	w				1	1	1	1				832.000032
829	control	08-May	13	53	13:53:00	0.5784722	e	shoulder			1	1	1	1	Post_trunk	18	shoulder	832.999968
830	control	08-May	13	53	13:53:00	0.5784722	w				1	1	1	1				832.999968
831	control	08-May	13	54	13:54:00	0.5791667	e	upper arm			1	1	1	1	Low_up_arm	14	upper arm	834.000048
832	control	08-May	13	57	13:57:00	0.58125	d	foot			1	1	1	1	Foot	7	foot	837
833	control	08-May	13	58	13:58:00	0.5819444	w				1	1	1	1				837.999936
834	control	08-May	13	58	13:58:00	0.5819444	w				1	1	1	1				837.999936
835	control	08-May	14	2	14:02:00	0.5847222	e	ankle			1	1	1	1	Foot	7	ankle	841.999968
836	control	08-May	14	3	14:03:00	0.5854167	w				1	1	1	1				843.000048
837	control	08-May	14	8	14:08:00	0.5888889	w				1	1	1	1				848.000016
838	control	08-May	14	14	14:14:00	0.5930556	d	elbow			1	1	1	1	Low_up_arm	14	elbow	854.000064
839	control	08-May	14	14	14:14:00	0.5930556	w				1	1	1	1				854.000064
840	control	08-May	14	17	14:17:00	0.5951389	w				1	1	1	1				857.000016
841	control	08-May	14	26	14:26:00	0.6013889	d	shin			1	1	1	1	Low_leg	14	shin	866.000016
842	control	08-May	14	28	14:28:00	0.6027778	w				1	1	1	1				868.000032
843	control	08-May	14	37	14:37:00	0.6090278	w				1	1	1	1				877.000032
844	control	08-May	14	38	14:38:00	0.6097222	w			male	0	1	0	1				877.999968
845	control	08-May	14	38	14:38:00	0.6097222	w			male	0	1	0	1				877.999968
846	control	08-May	14	38	14:38:00	0.6097222	w				1	1	1	1				877.999968
847	control	08-May	14	39	14:39:00	0.6104167	w				1	1	1	1				879.000048
848	control	08-May	14	44	14:44:00	0.6138889	e	forehead			1	1	1	1	Head	9	forehead	884.000016
849	control	08-May	14	45	14:45:00	0.6145833	w				1	1	1	1				884.999952
850	control	08-May	14	46	14:46:00	0.6152778	e	calf			1	1	1	1	Low_leg	14	calf	886.000032
851	control	08-May	14	46	14:46:00	0.6152778	e	lower leg			1	1	1	1	Low_leg	14	lower leg	886.000032
852	control	08-May	14	51	14:51:00	0.61875	e	elbow			1	1	1	1	Low_up_arm	14	elbow	891
853	control	08-May	14	52	14:52:00	0.6194444	w				1	1	1	1				891.999936
854	control	08-May	14	53	14:53:00	0.6201389	w				1	1	1	1				893.000016
855	control	08-May	14	57	14:57:00	0.6229167	e	lower leg			1	1	1	1	Low_leg	14	lower leg	897.000048
856	control	08-May	14	59	14:59:00	0.6243056	w				1	1	1	1				899.000064
857	control	08-May	15	1	15:01:00	0.6256944	w			male	0	1	0	1				900.999936
858	control	08-May	15	1	15:01:00	0.6256944	w				1	1	1	1				900.999936
859	control	08-May	15	6	15:06:00	0.6291667	d	calf			1	1	1	1	Low_leg	14	calf	906.000048
860	control	08-May	15	8	15:08:00	0.6305556	d	eyebrow			1	1	1	1	Head	9	eyebrow	908.000064
861	control	08-May	15	8	15:08:00	0.6305556	d	forehead			1	1	1	1	Head	9	forehead	908.000064
862	control	08-May	15	8	15:08:00	0.6305556	w				1	1	1	1				908.000064
863	control	08-May	15	8	15:08:00	0.6305556	w				1	1	1	1				908.000064
864	control	08-May	15	8	15:08:00	0.6305556	w				1	1	1	1				908.000064
865	control	08-May	15	8	15:08:00	0.6305556	w				1	1	1	1				908.000064
866	control	08-May	15	10	15:10:00	0.6319444	e	calf			1	1	1	1	Low_leg	14	calf	909.999936
867	control	08-May	15	10	15:10:00	0.6319444	e	lower leg			1	1	1	1	Low_leg	14	lower leg	909.999936
868	control	08-May	15	12	15:12:00	0.6333333	w				1	1	1	1				911.999952
869	control	08-May	15	12	15:12:00	0.6333333	w				1	1	1	1				911.999952
870	control	08-May	15	12	15:12:00	0.6333333	w				1	1	1	1				911.999952
871	control	08-May	15	12	15:12:00	0.6333333	w				1	1	1	1				911.999952
872	control	08-May	15	13	15:13:00	0.6340278	w			male	0	1	0	1				913.000032
873	control	08-May	15	13	15:13:00	0.6340278	w				1	1	1	1				913.000032
874	control	08-May	15	14	15:14:00	0.6347222	d	calf			1	1	1	1	Low_leg	14	calf	913.999968
875	control	08-May	15	14	15:14:00	0.6347222	e	thigh			1	1	1	1	Up_leg	19	thigh	913.999968
876	control	08-May	15	16	15:16:00	0.6361111	w			male	0	1	0	1				915.999984
877	control	08-May	15	16	15:16:00	0.6361111	w				1	1	1	1				915.999984
878	control	08-May	15	18	15:18:00	0.6375	e	elbow			1	1	1	1	Low_up_arm	14	elbow	918
879	control	08-May	15	18	15:18:00	0.6375	w			male	0	1	0	1				918
880	control	08-May	15	19	15:19:00	0.6381944	e	forehead			1	1	1	1	Head	9	forehead	918.999936
881	control	08-May	15	26	15:26:00	0.6430556	d	elbow			1	1	1	1	Low_up_arm	14	elbow	926.000064
882	control	08-May	15	29	15:29:00	0.6451389	e	shoulder			1	1	1	1	Post_trunk	18	shoulder	929.000016
883	control	08-May	15	31	15:31:00	0.6465278	e	cheek			1	1	1	1	Head	9	cheek	931.000032
884	control	08-May	15	31	15:31:00	0.6465278	e	lower leg			1	1	1	1	Low_leg	14	lower leg	931.000032
885	control	08-May	15	31	15:31:00	0.6465278	e	lower leg			1	1	1	1	Low_leg	14	lower leg	931.000032
886	control	08-May	15	32	15:32:00	0.6472222	e	shoulder			1	1	1	1	Post_trunk	18	shoulder	931.999968
887	control	08-May	15	32	15:32:00	0.6472222	e	shoulder			1	1	1	1	Post_trunk	18	shoulder	931.999968
888	control	08-May	15	33	15:33:00	0.6479167	e	toe			1	1	1	1	Foot	7	toe	933.000048
889	control	08-May	15	34	15:34:00	0.6486111	d	elbow			1	1	1	1	Low_up_arm	14	elbow	933.999984
890	control	08-May	15	35	15:35:00	0.6493056	e	calf			1	1	1	1	Low_leg	14	calf	935.000064
891	control	08-May	15	35	15:35:00	0.6493056	w				1	1	1	1				935.000064
892	control	08-May	15	35	15:35:00	0.6493056	w				1	1	1	1				935.000064
893	control	08-May	15	36	15:36:00	0.65	w				1	1	1	1				936
894	control	08-May	15	37	15:37:00	0.6506944	e	upper arm			1	1	1	1	Low_up_arm	14	upper arm	936.999936
895	control	08-May	15	37	15:37:00	0.6506944	e	upper arm			1	1	1	1	Low_up_arm	14	upper arm	936.999936
896	control	08-May	15	39	15:39:00	0.6520833	e	knee			1	1	1	1	Up_leg	19	knee	938.999952
897	control	08-May	15	41	15:41:00	0.6534722	e	forehead			1	1	1	1	Head	9	forehead	940.999968
898	control	08-May	15	41	15:41:00	0.6534722	e	nose			1	1	1	1	Head	9	nose	940.999968
899	control	08-May	15	41	15:41:00	0.6534722	w				1	1	1	1				940.999968
900	control	08-May	15	44	15:44:00	0.6555556	e	knee			1	1	1	1	Up_leg	19	knee	944.000064
901	control	08-May	15	45	15:45:00	0.65625	d	forehead			1	1	1	1	Head	9	forehead	945
902	control	08-May	15	45	15:45:00	0.65625	e	torso			1	1	1	1	Anterior_trunk	14	torso	945
903	control	08-May	15	46	15:46:00	0.6569444	d	lower leg			1	1	1	1	Low_leg	14	lower leg	945.999936
904	control	08-May	15	48	15:48:00	0.6583333	e	calf			1	1	1	1	Low_leg	14	calf	947.999952
905	control	08-May	15	48	15:48:00	0.6583333	w				1	1	1	1				947.999952
906	control	08-May	15	50	15:50:00	0.6597222	d	foot			1	1	1	1	Foot	7	foot	949.999968
907	control	08-May	15	50	15:50:00	0.6597222	e	knee			1	1	1	1	Up_leg	19	knee	949.999968
908	control	08-May	15	51	15:51:00	0.6604167	e	cheek			1	1	1	1	Head	9	cheek	951.000048
909	control	08-May	15	52	15:52:00	0.6611111	e	elbow			1	1	1	1	Low_up_arm	14	elbow	951.999984
910	control	08-May	16	2	16:02:00	0.6680556	e	calf			1	1	1	1	Low_leg	14	calf	962.000064
911	control	08-May	16	3	16:03:00	0.66875	w				1	1	1	1				963
912	control	08-May	16	3	16:03:00	0.66875	w				1	1	1	1				963
913	control	08-May	16	5	16:05:00	0.6701389	e	shoulder			1	1	1	1	Post_trunk	18	shoulder	965.000016
914	control	08-May	16	6	16:06:00	0.6708333	e	shoulder			1	1	1	1	Post_trunk	18	shoulder	965.999952
915	control	08-May	16	7	16:07:00	0.6715278	e	forehead			1	1	1	1	Head	9	forehead	967.000032
916	control	08-May	16	7	16:07:00	0.6715278	e	shoulder			1	1	1	1	Post_trunk	18	shoulder	967.000032
917	control	08-May	16	8	16:08:00	0.6722222	d	foot			1	1	1	1	Foot	7	foot	967.999968
918	control	08-May	16	10	16:10:00	0.6736111	e	foot			1	1	1	1	Foot	7	foot	969.999984
919	control	08-May	16	11	16:11:00	0.6743056	w				1	1	1	1				971.000064
920	control	08-May	16	11	16:11:00	0.6743056	w				1	1	1	1				971.000064
921	control	08-May	16	13	16:13:00	0.6756944	e	shoulder			1	1	1	1	Post_trunk	18	shoulder	972.999936
922	control	08-May	16	15	16:15:00	0.6770833	e	calf			1	1	1	1	Low_leg	14	calf	974.999952
923	control	08-May	16	15	16:15:00	0.6770833	w				1	1	1	1				974.999952
924	control	08-May	16	16	16:16:00	0.6777778	w				1	1	1	1				976.000032
925	control	08-May	16	19	16:19:00	0.6798611	d	lower leg			1	1	1	1	Low_leg	14	lower leg	978.999984
926	control	08-May	16	19	16:19:00	0.6798611	e	ankle			1	1	1	1	Foot	7	ankle	978.999984
927	control	08-May	16	19	16:19:00	0.6798611	w				1	1	1	1				978.999984
928	control	08-May	16	20	16:20:00	0.6805556	w				1	1	1	1				980.000064
929	control	08-May	16	22	16:22:00	0.6819444	e	calf			1	1	1	1	Low_leg	14	calf	981.999936
930	control	08-May	16	24	16:24:00	0.6833333	e	thigh			1	1	1	1	Up_leg	19	thigh	983.999952
931	control	08-May	16	26	16:26:00	0.6847222	e	knee			1	1	1	1	Up_leg	19	knee	985.999968
932	control	08-May	16	28	16:28:00	0.6861111	e	torso			1	1	1	1	Anterior_trunk	14	torso	987.999984
933	control	08-May	16	30	16:30:00	0.6875	e	shoulder			1	1	1	1	Post_trunk	18	shoulder	990
934	control	08-May	16	31	16:31:00	0.6881944	e	lower leg			1	1	1	1	Low_leg	14	lower leg	990.999936
935	control	08-May	16	33	16:33:00	0.6895833	w				1	1	1	1				992.999952
936	control	08-May	16	34	16:34:00	0.6902778	e	knee			1	1	1	1	Up_leg	19	knee	994.000032
937	control	08-May	16	35	16:35:00	0.6909722	e	shoulder			1	1	1	1	Post_trunk	18	shoulder	994.999968
938	control	08-May	16	36	16:36:00	0.6916667	e	upper arm			1	1	1	1	Low_up_arm	14	upper arm	996.000048
939	control	08-May	16	37	16:37:00	0.6923611	e	knee			1	1	1	1	Up_leg	19	knee	996.999984
940	control	08-May	16	40	16:40:00	0.6944444	e	elbow			1	1	1	1	Low_up_arm	14	elbow	999.999936
941	control	08-May	16	40	16:40:00	0.6944444	e	shoulder			1	1	1	1	Post_trunk	18	shoulder	999.999936
942	control	08-May	16	41	16:41:00	0.6951389	e	calf			1	1	1	1	Low_leg	14	calf	1001.000016
943	control	08-May	16	41	16:41:00	0.6951389	e	shoulder			1	1	1	1	Post_trunk	18	shoulder	1001.000016
944	control	08-May	16	43	16:43:00	0.6965278	w				1	1	1	1				1003.000032
945	control	08-May	16	43	16:43:00	0.6965278	w				1	1	1	1				1003.000032
946	control	08-May	16	43	16:43:00	0.6965278	w				1	1	1	1				1003.000032
947	control	08-May	16	44	16:44:00	0.6972222	d	cheek			1	1	1	1	Head	9	cheek	1003.999968
948	control	08-May	16	44	16:44:00	0.6972222	d	heel			1	1	1	1	Foot	7	heel	1003.999968
949	control	08-May	16	44	16:44:00	0.6972222	d	torso			1	1	1	1	Anterior_trunk	14	torso	1003.999968
950	control	08-May	16	44	16:44:00	0.6972222	w				1	1	1	1				1003.999968
951	control	08-May	16	44	16:44:00	0.6972222	w				1	1	1	1				1003.999968
952	control	08-May	16	46	16:46:00	0.6986111	w				1	1	1	1				1005.999984
953	control	08-May	16	46	16:46:00	0.6986111	w				1	1	1	1				1005.999984
954	control	08-May	16	46	16:46:00	0.6986111	w				1	1	1	1				1005.999984
955	control	08-May	16	48	16:48:00	0.7	d	forehead			1	1	1	1	Head	9	forehead	1008
956	control	08-May	16	48	16:48:00	0.7	w				1	1	1	1				1008
957	control	08-May	16	49	16:49:00	0.7006944	e	shoulder			1	1	1	1	Post_trunk	18	shoulder	1008.999936
958	control	08-May	16	49	16:49:00	0.7006944	w				1	1	1	1				1008.999936
959	control	08-May	16	50	16:50:00	0.7013889	w				1	1	1	1				1010.000016
960	control	08-May	16	51	16:51:00	0.7020833	w				1	1	1	1				1010.999952
961	control	08-May	16	52	16:52:00	0.7027778	d	shoulder			1	1	1	1	Post_trunk	18	shoulder	1012.000032
962	control	08-May	16	53	16:53:00	0.7034722	d	calf			1	1	1	1	Low_leg	14	calf	1012.999968
963	control	08-May	16	53	16:53:00	0.7034722	e	calf			1	1	1	1	Low_leg	14	calf	1012.999968
964	control	08-May	16	53	16:53:00	0.7034722	e	shoulder			1	1	1	1	Post_trunk	18	shoulder	1012.999968
965	control	08-May	16	54	16:54:00	0.7041667	e	elbow			1	1	1	1	Low_up_arm	14	elbow	1014.000048
966	control	08-May	16	55	16:55:00	0.7048611	e	ankle			1	1	1	1	Foot	7	ankle	1014.999984
967	control	08-May	16	55	16:55:00	0.7048611	e	torso			1	1	1	1	Anterior_trunk	14	torso	1014.999984
968	control	08-May	16	58	16:58:00	0.7069444	d	wrist			1	1	1	1	Hand	5	wrist	1017.999936
969	control	08-May	16	58	16:58:00	0.7069444	w				1	1	1	1				1017.999936
970	control	08-May	16	59	16:59:00	0.7076389	e	calf			1	1	1	1	Low_leg	14	calf	1019.000016
971	control	08-May	16	59	16:59:00	0.7076389	e	calf			1	1	1	1	Low_leg	14	calf	1019.000016
972	control	08-May	17	2	17:02:00	0.7097222	d	foot			1	1	1	1	Foot	7	foot	1021.999968
973	control	08-May	17	2	17:02:00	0.7097222	e	foot			1	1	1	1	Foot	7	foot	1021.999968
974	control	08-May	17	2	17:02:00	0.7097222	w				1	1	1	1				1021.999968
975	control	08-May	17	2	17:02:00	0.7097222	w				1	1	1	1				1021.999968
976	control	08-May	17	3	17:03:00	0.7104167	e	calf			1	1	1	1	Low_leg	14	calf	1023.000048
977	control	08-May	17	3	17:03:00	0.7104167	e	lower leg			1	1	1	1	Low_leg	14	lower leg	1023.000048
978	control	08-May	17	3	17:03:00	0.7104167	w				1	1	1	1				1023.000048
979	control	08-May	17	5	17:05:00	0.7118056	e	torso			1	1	1	1	Anterior_trunk	14	torso	1025.000064
980	control	08-May	17	5	17:05:00	0.7118056	w				1	1	1	1				1025.000064
981	control	08-May	17	5	17:05:00	0.7118056	w				1	1	1	1				1025.000064
982	control	08-May	17	5	17:05:00	0.7118056	w				1	1	1	1				1025.000064
983	control	08-May	17	5	17:05:00	0.7118056	w				1	1	1	1				1025.000064
984	control	08-May	17	5	17:05:00	0.7118056	w				1	1	1	1				1025.000064
985	control	08-May	17	7	17:07:00	0.7131944	d	hand			1	1	1	1	Hand	5	hand	1026.999936
986	control	08-May	17	9	17:09:00	0.7145833	w				1	1	1	1				1028.999952
987	control	08-May	17	10	17:10:00	0.7152778	w				1	1	1	1				1030.000032
988	control	08-May	17	12	17:12:00	0.7166667	e	torso			1	1	1	1	Anterior_trunk	14	torso	1032.000048
989	control	08-May	17	13	17:13:00	0.7173611	d	neck			1	1	1	1	Head	9	neck	1032.999984
990	control	08-May	17	13	17:13:00	0.7173611	d	torso			1	1	1	1	Anterior_trunk	14	torso	1032.999984
991	control	08-May	17	16	17:16:00	0.7194444	w				1	1	1	1				1035.999936
992	control	08-May	17	17	17:17:00	0.7201389	d	neck			1	1	1	1	Head	9	neck	1037.000016
993	control	08-May	17	17	17:17:00	0.7201389	d	shoulder			1	1	1	1	Post_trunk	18	shoulder	1037.000016
994	control	08-May	17	17	17:17:00	0.7201389	w				1	1	1	1				1037.000016
995	control	08-May	17	21	17:21:00	0.7229167	w				1	1	1	1				1041.000048
996	control	08-May	17	22	17:22:00	0.7236111	w				1	1	1	1				1041.999984
997	control	08-May	17	22	17:22:00	0.7236111	w				1	1	1	1				1041.999984
998	control	08-May	17	24	17:24:00	0.725	e	calf			1	1	1	1	Low_leg	14	calf	1044
999	control	08-May	17	25	17:25:00	0.7256944	w				1	1	1	1				1044.999936
1000	control	08-May	17	27	17:27:00	0.7270833	d	lower leg			1	1	1	1	Low_leg	14	lower leg	1046.999952
1001	control	08-May	17	28	17:28:00	0.7277778	e	elbow			1	1	1	1	Low_up_arm	14	elbow	1048.000032
1002	control	10-May	12	0	12:00:00	0.5	w				1	0	0	1				720
1003	control	10-May	12	22	12:22:00	0.5152778	e	hand			1	0	0	1	Hand	5	hand	742.000032
1004	control	10-May	12	41	12:41:00	0.5284722	d	cheek			1	0	0	1	Head	9	cheek	760.999968
1005	control	10-May	13	48	13:48:00	0.575	w				1	1	1	1				828
1006	control	10-May	13	48	13:48:00	0.575	w				1	1	1	1				828
1007	control	10-May	13	56	13:56:00	0.5805556	w				1	1	1	1				836.000064
1008	control	10-May	13	56	13:56:00	0.5805556	w				1	1	1	1				836.000064
1009	control	10-May	13	57	13:57:00	0.58125	w				1	1	1	1				837
1010	control	10-May	13	58	13:58:00	0.5819444	d	torso			1	1	1	1	Anterior_trunk	14	torso	837.999936
1011	control	10-May	14	0	14:00:00	0.5833333	w				1	1	1	1				839.999952
1012	control	10-May	14	0	14:00:00	0.5833333	w				1	1	1	1				839.999952
1013	control	10-May	14	0	14:00:00	0.5833333	w				1	1	1	1				839.999952
1014	control	10-May	14	13	14:13:00	0.5923611	w				1	1	1	1				852.999984
1015	control	10-May	14	41	14:41:00	0.6118056	e	shoulder			1	1	1	1	Post_trunk	18	shoulder	881.000064
1016	control	10-May	14	45	14:45:00	0.6145833	w				1	1	1	1				884.999952
1017	control	10-May	14	48	14:48:00	0.6166667	d	forehead			1	1	1	1	Head	9	forehead	888.000048
1018	control	10-May	14	57	14:57:00	0.6229167	d	shoulder			1	1	1	1	Post_trunk	18	shoulder	897.000048
1019	control	10-May	14	58	14:58:00	0.6236111	d	foot			1	1	1	1	Foot	7	foot	897.999984
1020	control	10-May	14	58	14:58:00	0.6236111	w				1	1	1	1				897.999984
1021	control	10-May	14	58	14:58:00	0.6236111	w				1	1	1	1				897.999984
1022	control	10-May	14	59	14:59:00	0.6243056	d	elbow			1	1	1	1	Low_up_arm	14	elbow	899.000064
1023	control	10-May	14	59	14:59:00	0.6243056	d	knee			1	1	1	1	Up_leg	19	knee	899.000064
1024	control	10-May	15	7	15:07:00	0.6298611	w				1	1	1	1				906.999984
1025	control	10-May	15	8	15:08:00	0.6305556	d	foot			1	1	1	1	Foot	7	foot	908.000064
1026	control	10-May	15	8	15:08:00	0.6305556	w				1	1	1	1				908.000064
1027	control	10-May	15	12	15:12:00	0.6333333	e	shoulder			1	1	1	1	Post_trunk	18	shoulder	911.999952
1028	control	10-May	15	21	15:21:00	0.6395833	d	chin			1	1	1	1	Head	9	chin	920.999952
1029	control	10-May	15	21	15:21:00	0.6395833	d	shoulder			1	1	1	1	Post_trunk	18	shoulder	920.999952
1030	control	10-May	15	21	15:21:00	0.6395833	w				1	1	1	1				920.999952
1031	control	10-May	15	23	15:23:00	0.6409722	w				1	1	1	1				922.999968
1032	control	10-May	15	23	15:23:00	0.6409722	w				1	1	1	1				922.999968
1033	control	10-May	15	24	15:24:00	0.6416667	d	knee			1	1	1	1	Up_leg	19	knee	924.000048
1034	control	10-May	15	24	15:24:00	0.6416667	d	lower leg			1	1	1	1	Low_leg	14	lower leg	924.000048
1035	control	10-May	15	25	15:25:00	0.6423611	e	lower leg			1	1	1	1	Low_leg	14	lower leg	924.999984
1036	control	10-May	15	28	15:28:00	0.6444444	w				1	1	1	1				927.999936
1037	control	10-May	15	28	15:28:00	0.6444444	w				1	1	1	1				927.999936
1038	control	10-May	15	29	15:29:00	0.6451389	d	shoulder			1	1	1	1	Post_trunk	18	shoulder	929.000016
1039	control	10-May	15	36	15:36:00	0.65	e	shoulder			1	1	1	1	Post_trunk	18	shoulder	936
1040	control	10-May	15	46	15:46:00	0.6569444	w			culex	0	1	0	1				945.999936
1041	control	10-May	15	50	15:50:00	0.6597222	e	chin			1	1	1	1	Head	9	chin	949.999968
1042	control	10-May	15	58	15:58:00	0.6652778	d	upper arm			1	1	1	1	Low_up_arm	14	upper arm	958.000032
1043	control	10-May	15	58	15:58:00	0.6652778	w			male	0	1	0	1				958.000032
1044	control	10-May	16	0	16:00:00	0.6666667	d	knee			1	1	1	1	Up_leg	19	knee	960.000048
1045	control	10-May	16	2	16:02:00	0.6680556	d	neck			1	1	1	1	Head	9	neck	962.000064
1046	control	10-May	16	2	16:02:00	0.6680556	d	neck			1	1	1	1	Head	9	neck	962.000064
1047	control	10-May	16	6	16:06:00	0.6708333	w				1	1	1	1				965.999952
1048	control	10-May	16	7	16:07:00	0.6715278	w				1	1	1	1				967.000032
1049	control	10-May	16	8	16:08:00	0.6722222	e	elbow			1	1	1	1	Low_up_arm	14	elbow	967.999968
1050	control	10-May	16	10	16:10:00	0.6736111	e	forehead			1	1	1	1	Head	9	forehead	969.999984
1051	control	10-May	16	13	16:13:00	0.6756944	w				1	1	1	1				972.999936
1052	control	10-May	16	14	16:14:00	0.6763889	d	cheek			1	1	1	1	Head	9	cheek	974.000016
1053	control	10-May	16	14	16:14:00	0.6763889	d	upper arm			1	1	1	1	Low_up_arm	14	upper arm	974.000016
1054	control	10-May	16	14	16:14:00	0.6763889	w				1	1	1	1				974.000016
1055	control	10-May	16	18	16:18:00	0.6791667	w			unfed	1	1	1	1				978.000048
1056	control	10-May	16	22	16:22:00	0.6819444	e	cheek			1	1	1	1	Head	9	cheek	981.999936
1057	control	10-May	16	25	16:25:00	0.6840278	e	upper arm			1	1	1	1	Low_up_arm	14	upper arm	985.000032
1058	control	10-May	16	25	16:25:00	0.6840278	e	wrist			1	1	1	1	Hand	5	wrist	985.000032
1059	control	10-May	16	26	16:26:00	0.6847222	w				1	1	1	1				985.999968
1060	control	10-May	16	28	16:28:00	0.6861111	w				1	1	1	1				987.999984
1061	control	10-May	16	30	16:30:00	0.6875	e	shoulder			1	1	1	1	Post_trunk	18	shoulder	990
1062	control	10-May	16	31	16:31:00	0.6881944	e	shoulder			1	1	1	1	Post_trunk	18	shoulder	990.999936
1063	control	10-May	16	33	16:33:00	0.6895833	d	foot			1	1	1	1	Foot	7	foot	992.999952
1064	control	10-May	16	36	16:36:00	0.6916667	w			male	0	1	0	1				996.000048
1065	control	10-May	16	45	16:45:00	0.6979167	e	nose			1	1	1	1	Head	9	nose	1005.000048
1066	control	10-May	16	46	16:46:00	0.6986111	w				1	1	1	1				1005.999984
1067	control	10-May	16	52	16:52:00	0.7027778	d	knee			1	1	1	1	Up_leg	19	knee	1012.000032
1068	control	10-May	16	53	16:53:00	0.7034722	e	knee			1	1	1	1	Up_leg	19	knee	1012.999968
1069	control	10-May	16	53	16:53:00	0.7034722	w				1	1	1	1				1012.999968
1070	control	10-May	16	57	16:57:00	0.70625	e	foot			1	1	1	1	Foot	7	foot	1017
1071	control	10-May	16	58	16:58:00	0.7069444	e	chest			1	1	1	1	Anterior_trunk	14	chest	1017.999936
1072	control	10-May	16	58	16:58:00	0.7069444	w			unfed	1	1	1	1				1017.999936
1073	control	10-May	16	58	16:58:00	0.7069444	w				1	1	1	1				1017.999936
1074	control	10-May	17	1	17:01:00	0.7090278	d	upper arm			1	1	1	1	Low_up_arm	14	upper arm	1021.000032
1075	control	10-May	17	3	17:03:00	0.7104167	d	torso			1	1	1	1	Anterior_trunk	14	torso	1023.000048
1076	control	10-May	17	6	17:06:00	0.7125	d	shoulder			1	1	1	1	Post_trunk	18	shoulder	1026
1077	control	10-May	17	11	17:11:00	0.7159722	w				1	1	1	1				1030.999968
1078	control	10-May	17	12	17:12:00	0.7166667	w				1	1	1	1				1032.000048
1079	control	10-May	17	13	17:13:00	0.7173611	w				1	1	1	1				1032.999984
1080	control	10-May	17	17	17:17:00	0.7201389	w				1	1	1	1				1037.000016
1081	control	10-May	17	17	17:17:00	0.7201389	w				1	1	1	1				1037.000016
1082	control	10-May	17	17	17:17:00	0.7201389	w				1	1	1	1				1037.000016
1083	control	10-May	17	19	17:19:00	0.7215278	w			male	0	1	0	1				1039.000032
1084	control	10-May	17	20	17:20:00	0.7222222	d	forehead			1	1	1	1	Head	9	forehead	1039.999968
1085	control	10-May	17	20	17:20:00	0.7222222	e	foot			1	1	1	1	Foot	7	foot	1039.999968
1086	control	10-May	17	20	17:20:00	0.7222222	e	nose			1	1	1	1	Head	9	nose	1039.999968
1087	control	10-May	17	22	17:22:00	0.7236111	w				1	1	1	1				1041.999984
1088	control	10-May	17	22	17:22:00	0.7236111	w				1	1	1	1				1041.999984
1089	control	10-May	17	23	17:23:00	0.7243056	w			unfed	1	1	1	1				1043.000064
1090	control	10-May	17	27	17:27:00	0.7270833	d	lower leg			1	1	1	1	Low_leg	14	lower leg	1046.999952
1091	control	10-May	17	27	17:27:00	0.7270833	e	neck			1	1	1	1	Head	9	neck	1046.999952
1092	control	10-May	17	27	17:27:00	0.7270833	e	torso			1	1	1	1	Anterior_trunk	14	torso	1046.999952
1093	control	10-May	17	28	17:28:00	0.7277778	e	wrist			1	1	1	1	Hand	5	wrist	1048.000032
1094	control	10-May	17	30	17:30:00	0.7291667	e	forehead			1	1	1	1	Head	9	forehead	1050.000048
1095	control	10-May	17	30	17:30:00	0.7291667	e	shoulder			1	1	1	1	Post_trunk	18	shoulder	1050.000048
1096	control	10-May	17	30	17:30:00	0.7291667	w				1	1	1	1				1050.000048
1097	control	10-May	17	32	17:32:00	0.7305556	d	neck			1	1	1	1	Head	9	neck	1052.000064
1098	control	10-May	17	32	17:32:00	0.7305556	d	shoulder			1	1	1	1	Post_trunk	18	shoulder	1052.000064
1099	pyrethroid	11-May	9	52	09:52:00	0.4111111	w				1	0	0	1				591.999984
1100	pyrethroid	11-May	9	52	09:52:00	0.4111111	w				1	0	0	1				591.999984
1101	pyrethroid	11-May	12	22	12:22:00	0.5152778	d	forearm			1	0	0	1	Low_up_arm	14	forearm	742.000032
1102	pyrethroid	11-May	12	22	12:22:00	0.5152778	d	wrist			1	0	0	1	Hand	5	wrist	742.000032
1103	pyrethroid	11-May	13	14	13:14:00	0.5513889	w				1	1	1	1				794.000016
1104	pyrethroid	11-May	14	1	14:01:00	0.5840278	d	knee			1	1	1	1	Up_leg	19	knee	841.000032
1105	pyrethroid	11-May	14	14	14:14:00	0.5930556	e	upper arm			1	1	1	1	Low_up_arm	14	upper arm	854.000064
1106	pyrethroid	11-May	14	21	14:21:00	0.5979167	d	elbow			1	1	1	1	Low_up_arm	14	elbow	861.000048
1107	pyrethroid	11-May	14	29	14:29:00	0.6034722	d	thigh			1	1	1	1	Up_leg	19	thigh	868.999968
1108	pyrethroid	11-May	14	30	14:30:00	0.6041667	d	ankle			1	1	1	1	Foot	7	ankle	870.000048
1109	pyrethroid	11-May	14	41	14:41:00	0.6118056	d	torso			1	1	1	1	Anterior_trunk	14	torso	881.000064
1110	pyrethroid	11-May	14	42	14:42:00	0.6125	e	cheek			1	1	1	1	Head	9	cheek	882
1111	pyrethroid	11-May	14	42	14:42:00	0.6125	e	shoulder			1	1	1	1	Post_trunk	18	shoulder	882
1112	pyrethroid	11-May	14	49	14:49:00	0.6173611	d	upper arm			1	1	1	1	Low_up_arm	14	upper arm	888.999984
1113	pyrethroid	11-May	14	51	14:51:00	0.61875	d	cheek			1	1	1	1	Head	9	cheek	891
1114	pyrethroid	11-May	14	59	14:59:00	0.6243056	e	lower leg			1	1	1	1	Low_leg	14	lower leg	899.000064
1115	pyrethroid	11-May	15	1	15:01:00	0.6256944	e	forehead			1	1	1	1	Head	9	forehead	900.999936
1116	pyrethroid	11-May	15	2	15:02:00	0.6263889	d	cheek			1	1	1	1	Head	9	cheek	902.000016
1117	pyrethroid	11-May	15	2	15:02:00	0.6263889	w				1	1	1	1				902.000016
1118	pyrethroid	11-May	15	2	15:02:00	0.6263889	w				1	1	1	1				902.000016
1119	pyrethroid	11-May	15	4	15:04:00	0.6277778	e	upper arm			1	1	1	1	Low_up_arm	14	upper arm	904.000032
1120	pyrethroid	11-May	15	4	15:04:00	0.6277778	e	upper arm			1	1	1	1	Low_up_arm	14	upper arm	904.000032
1121	pyrethroid	11-May	15	8	15:08:00	0.6305556	d	torso			1	1	1	1	Anterior_trunk	14	torso	908.000064
1122	pyrethroid	11-May	15	9	15:09:00	0.63125	e	neck			1	1	1	1	Head	9	neck	909
1123	pyrethroid	11-May	15	13	15:13:00	0.6340278	e	shoulder			1	1	1	1	Post_trunk	18	shoulder	913.000032
1124	pyrethroid	11-May	15	29	15:29:00	0.6451389	e	forearm			1	1	1	1	Low_up_arm	14	forearm	929.000016
1125	pyrethroid	11-May	15	45	15:45:00	0.65625	e	torso			1	1	1	1	Anterior_trunk	14	torso	945
1126	pyrethroid	11-May	15	52	15:52:00	0.6611111	d	upper arm			1	1	1	1	Low_up_arm	14	upper arm	951.999984
1127	pyrethroid	11-May	15	52	15:52:00	0.6611111	w				1	1	1	1				951.999984
1128	pyrethroid	11-May	16	5	16:05:00	0.6701389	w				1	1	1	1				965.000016
1129	pyrethroid	11-May	16	9	16:09:00	0.6729167	w				1	1	1	1				969.000048
1130	pyrethroid	11-May	16	10	16:10:00	0.6736111	e	upper arm			1	1	1	1	Low_up_arm	14	upper arm	969.999984
1131	pyrethroid	11-May	16	12	16:12:00	0.675	e	knee			1	1	1	1	Up_leg	19	knee	972
1132	pyrethroid	11-May	16	24	16:24:00	0.6833333	d	elbow			1	1	1	1	Low_up_arm	14	elbow	983.999952
1133	pyrethroid	11-May	16	29	16:29:00	0.6868056	d	shoulder			1	1	1	1	Post_trunk	18	shoulder	989.000064
1134	pyrethroid	11-May	16	30	16:30:00	0.6875	e	ear			1	1	1	1	Head	9	ear	990
1135	pyrethroid	11-May	16	37	16:37:00	0.6923611	d	upper arm			1	1	1	1	Low_up_arm	14	upper arm	996.999984
1136	pyrethroid	11-May	16	40	16:40:00	0.6944444	e	thigh			1	1	1	1	Up_leg	19	thigh	999.999936
1137	pyrethroid	11-May	16	42	16:42:00	0.6958333	e	shoulder			1	1	1	1	Post_trunk	18	shoulder	1001.999952
1138	pyrethroid	11-May	16	51	16:51:00	0.7020833	d	shoulder			1	1	1	1	Post_trunk	18	shoulder	1010.999952
1139	pyrethroid	11-May	16	52	16:52:00	0.7027778	e	upper arm			1	1	1	1	Low_up_arm	14	upper arm	1012.000032
1140	pyrethroid	11-May	16	55	16:55:00	0.7048611	w				1	1	1	1				1014.999984
1141	pyrethroid	11-May	16	56	16:56:00	0.7055556	w				1	1	1	1				1016.000064
1142	pyrethroid	11-May	16	58	16:58:00	0.7069444	w				1	1	1	1				1017.999936
1143	pyrethroid	11-May	17	8	17:08:00	0.7138889	e	torso			1	1	1	1	Anterior_trunk	14	torso	1028.000016
1144	pyrethroid	11-May	17	10	17:10:00	0.7152778	e	neck			1	1	1	1	Head	9	neck	1030.000032
1145	pyrethroid	11-May	17	11	17:11:00	0.7159722	w				1	1	1	1				1030.999968
1146	pyrethroid	11-May	17	13	17:13:00	0.7173611	d	thigh			1	1	1	1	Up_leg	19	thigh	1032.999984
1147	pyrethroid	11-May	17	14	17:14:00	0.7180556	w				1	1	1	1				1034.000064
1148	pyrethroid	11-May	17	23	17:23:00	0.7243056	w				1	1	1	1				1043.000064
1149	pyrethroid	11-May	17	30	17:30:00	0.7291667	w				1	1	1	1				1050.000048
1150	control	12-May	9	23	09:23:00	0.3909722	w				1	0	0	1				562.999968
1151	control	12-May	9	26	09:26:00	0.3930556	w				1	0	0	1				566.000064
1152	control	12-May	9	27	09:27:00	0.39375	w				1	0	0	1				567
1153	control	12-May	9	42	09:42:00	0.4041667	d	foot			1	0	0	1	Foot	7	foot	582.000048
1154	control	12-May	10	0	10:00:00	0.4166667	w				1	0	0	1				600.000048
1155	control	12-May	10	39	10:39:00	0.44375	w				1	0	0	1				639
1156	control	12-May	10	54	10:54:00	0.4541667	w				1	0	0	1				654.000048
1157	control	12-May	11	8	11:08:00	0.4638889	e	shoulder			1	0	0	1	Post_trunk	18	shoulder	668.000016
1158	control	12-May	12	9	12:09:00	0.50625	e	arm	left		1	0	0	1	Low_up_arm	14	arm	729
1159	control	12-May	12	9	12:09:00	0.50625	e	upper arm	right		1	0	0	1	Low_up_arm	14	upper arm	729
1160	control	12-May	12	10	12:10:00	0.5069444	w				1	0	0	1				729.999936
1161	control	12-May	12	12	12:12:00	0.5083333	w				1	0	0	1				731.999952
1162	control	12-May	12	17	12:17:00	0.5118056	w				1	0	0	1				737.000064
1163	control	12-May	12	19	12:19:00	0.5131944	e	upper arm			1	0	0	1	Low_up_arm	14	upper arm	738.999936
1164	control	12-May	12	22	12:22:00	0.5152778	d	forehead			1	0	0	1	Head	9	forehead	742.000032
1165	control	12-May	12	25	12:25:00	0.5173611	e	upper arm			1	0	0	1	Low_up_arm	14	upper arm	744.999984
1166	control	12-May	12	27	12:27:00	0.51875	e	knee			1	0	0	1	Up_leg	19	knee	747
1167	control	12-May	12	31	12:31:00	0.5215278	w				1	0	0	1				751.000032
1168	control	12-May	12	49	12:49:00	0.5340278	w				1	0	0	1				769.000032
1169	control	12-May	12	54	12:54:00	0.5375	w				1	0	0	1				774
1170	control	12-May	13	1	13:01:00	0.5423611	e	lower leg			1	1	1	1	Low_leg	14	lower leg	780.999984
1171	control	12-May	13	1	13:01:00	0.5423611	w				1	1	1	1				780.999984
1172	control	12-May	13	4	13:04:00	0.5444444	w				1	1	1	1				783.999936
1173	control	12-May	13	13	13:13:00	0.5506944	e	ankle			1	1	1	1	Foot	7	ankle	792.999936
1174	control	12-May	13	14	13:14:00	0.5513889	e	ankle			1	1	1	1	Foot	7	ankle	794.000016
1175	control	12-May	13	14	13:14:00	0.5513889	e	shoulder			1	1	1	1	Post_trunk	18	shoulder	794.000016
1176	control	12-May	13	15	13:15:00	0.5520833	e	cheek			1	1	1	1	Head	9	cheek	794.999952
1177	control	12-May	13	19	13:19:00	0.5548611	e	thigh			1	1	1	1	Up_leg	19	thigh	798.999984
1178	control	12-May	13	21	13:21:00	0.55625	d	thigh			1	1	1	1	Up_leg	19	thigh	801
1179	control	12-May	13	23	13:23:00	0.5576389	w				1	1	1	1				803.000016
1180	control	12-May	13	24	13:24:00	0.5583333	e	upper arm			1	1	1	1	Low_up_arm	14	upper arm	803.999952
1181	control	12-May	13	27	13:27:00	0.5604167	w				1	1	1	1				807.000048
1182	control	12-May	13	28	13:28:00	0.5611111	w				1	1	1	1				807.999984
1183	control	12-May	13	29	13:29:00	0.5618056	w			unfed	1	1	1	1				809.000064
1184	control	12-May	13	50	13:50:00	0.5763889	d	cheek			1	1	1	1	Head	9	cheek	830.000016
1185	control	12-May	13	53	13:53:00	0.5784722	e	shoulder			1	1	1	1	Post_trunk	18	shoulder	832.999968
1186	control	12-May	13	55	13:55:00	0.5798611	e	shoulder			1	1	1	1	Post_trunk	18	shoulder	834.999984
1187	control	12-May	14	1	14:01:00	0.5840278	e	shoulder			1	1	1	1	Post_trunk	18	shoulder	841.000032
1188	control	12-May	14	3	14:03:00	0.5854167	e	nose			1	1	1	1	Head	9	nose	843.000048
1189	control	12-May	14	10	14:10:00	0.5902778	w				1	1	1	1				850.000032
1190	control	12-May	14	18	14:18:00	0.5958333	e	hand			1	1	1	1	Hand	5	hand	857.999952
1191	control	12-May	14	34	14:34:00	0.6069444	e	knee			1	1	1	1	Up_leg	19	knee	873.999936
1192	control	12-May	14	36	14:36:00	0.6083333	e	wrist			1	1	1	1	Hand	5	wrist	875.999952
1193	control	12-May	14	42	14:42:00	0.6125	w				1	1	1	1				882
1194	control	12-May	14	46	14:46:00	0.6152778	w				1	1	1	1				886.000032
1195	control	12-May	14	48	14:48:00	0.6166667	e	shoulder			1	1	1	1	Post_trunk	18	shoulder	888.000048
1196	control	12-May	14	48	14:48:00	0.6166667	e	upper arm			1	1	1	1	Low_up_arm	14	upper arm	888.000048
1197	control	12-May	14	53	14:53:00	0.6201389	e	thigh			1	1	1	1	Up_leg	19	thigh	893.000016
1198	control	12-May	14	59	14:59:00	0.6243056	d	torso			1	1	1	1	Anterior_trunk	14	torso	899.000064
1199	control	12-May	15	12	15:12:00	0.6333333	d	shoulder			1	1	1	1	Post_trunk	18	shoulder	911.999952
1200	control	12-May	15	29	15:29:00	0.6451389	e	armpit			1	1	1	1	Low_up_arm	14	armpit	929.000016
1201	control	12-May	15	37	15:37:00	0.6506944	d	forehead			1	1	1	1	Head	9	forehead	936.999936
1202	control	12-May	16	4	16:04:00	0.6694444	d	nose			1	1	1	1	Head	9	nose	963.999936
1203	control	12-May	16	18	16:18:00	0.6791667	d	forehead			1	1	1	1	Head	9	forehead	978.000048
1204	control	12-May	16	18	16:18:00	0.6791667	d	forehead			1	1	1	1	Head	9	forehead	978.000048
1205	control	12-May	16	19	16:19:00	0.6798611	e	back			1	1	1	1	Post_trunk	18	back	978.999984
1206	control	12-May	16	19	16:19:00	0.6798611	e	shoulder			1	1	1	1	Post_trunk	18	shoulder	978.999984
1207	control	12-May	16	20	16:20:00	0.6805556	d	shoulder			1	1	1	1	Post_trunk	18	shoulder	980.000064
1208	control	12-May	16	22	16:22:00	0.6819444	d	shoulder			1	1	1	1	Post_trunk	18	shoulder	981.999936
1209	control	12-May	16	22	16:22:00	0.6819444	e	wrist			1	1	1	1	Hand	5	wrist	981.999936
1210	control	12-May	16	23	16:23:00	0.6826389	d	shoulder			1	1	1	1	Post_trunk	18	shoulder	983.000016
1211	control	12-May	16	26	16:26:00	0.6847222	d	cheek			1	1	1	1	Head	9	cheek	985.999968
1212	control	12-May	16	27	16:27:00	0.6854167	w			unfed	1	1	1	1				987.000048
1213	control	12-May	16	31	16:31:00	0.6881944	e	shoulder			1	1	1	1	Post_trunk	18	shoulder	990.999936
1214	control	12-May	16	38	16:38:00	0.6930556	e	foot			1	1	1	1	Foot	7	foot	998.000064
1215	control	12-May	16	52	16:52:00	0.7027778	w				1	1	1	1				1012.000032
1216	control	12-May	16	54	16:54:00	0.7041667	w				1	1	1	1				1014.000048
1217	pyrethroid	13-May	12	13	12:13:00	0.5090278	w				1	0	0	1				733.000032
1218	pyrethroid	13-May	12	13	12:13:00	0.5090278	w				1	0	0	1				733.000032
1219	pyrethroid	13-May	12	14	12:14:00	0.5097222	e	hand			1	0	0	1	Hand	5	hand	733.999968
1220	pyrethroid	13-May	12	20	12:20:00	0.5138889	w				1	0	0	1				740.000016
1221	pyrethroid	13-May	12	54	12:54:00	0.5375	e	forearm			1	0	0	1	Low_up_arm	14	forearm	774
1222	pyrethroid	13-May	12	54	12:54:00	0.5375	e	lower leg			1	0	0	1	Low_leg	14	lower leg	774
1223	pyrethroid	13-May	13	9	13:09:00	0.5479167	w				1	1	1	1				789.000048
1224	pyrethroid	13-May	13	17	13:17:00	0.5534722	e	arm			1	1	1	1	Low_up_arm	14	arm	796.999968
1225	pyrethroid	13-May	13	29	13:29:00	0.5618056	d	calf			1	1	1	1	Low_leg	14	calf	809.000064
1226	pyrethroid	13-May	13	29	13:29:00	0.5618056	e	knee			1	1	1	1	Up_leg	19	knee	809.000064
1227	pyrethroid	13-May	13	30	13:30:00	0.5625	d	forehead			1	1	1	1	Head	9	forehead	810
1228	pyrethroid	13-May	13	33	13:33:00	0.5645833	w				1	1	1	1				812.999952
1229	pyrethroid	13-May	13	34	13:34:00	0.5652778	w				1	1	1	1				814.000032
1230	pyrethroid	13-May	13	36	13:36:00	0.5666667	w			culex	0	1	0	1				816.000048
1231	pyrethroid	13-May	13	36	13:36:00	0.5666667	w				1	1	1	1				816.000048
1232	pyrethroid	13-May	13	43	13:43:00	0.5715278	e	forearm			1	1	1	1	Low_up_arm	14	forearm	823.000032
1233	pyrethroid	13-May	13	45	13:45:00	0.5729167	w				1	1	1	1				825.000048
1234	pyrethroid	13-May	13	53	13:53:00	0.5784722	w				1	1	1	1				832.999968
1235	pyrethroid	13-May	14	9	14:09:00	0.5895833	e	shoulder			1	1	1	1	Post_trunk	18	shoulder	848.999952
1236	pyrethroid	13-May	14	9	14:09:00	0.5895833	w				1	1	1	1				848.999952
1237	pyrethroid	13-May	14	25	14:25:00	0.6006944	e	elbow			1	1	1	1	Low_up_arm	14	elbow	864.999936
1238	pyrethroid	13-May	14	28	14:28:00	0.6027778	d	shoulder			1	1	1	1	Post_trunk	18	shoulder	868.000032
1239	pyrethroid	13-May	14	29	14:29:00	0.6034722	d	heel			1	1	1	1	Foot	7	heel	868.999968
1240	pyrethroid	13-May	14	29	14:29:00	0.6034722	w				1	1	1	1				868.999968
1241	pyrethroid	13-May	14	30	14:30:00	0.6041667	w				1	1	1	1				870.000048
1242	pyrethroid	13-May	14	31	14:31:00	0.6048611	e	cheek			1	1	1	1	Head	9	cheek	870.999984
1243	pyrethroid	13-May	14	31	14:31:00	0.6048611	e	cheek			1	1	1	1	Head	9	cheek	870.999984
1244	pyrethroid	13-May	14	32	14:32:00	0.6055556	w				1	1	1	1				872.000064
1245	pyrethroid	13-May	14	33	14:33:00	0.60625	w				1	1	1	1				873
1246	pyrethroid	13-May	14	34	14:34:00	0.6069444	d	chest			1	1	1	1	Anterior_trunk	14	chest	873.999936
1247	pyrethroid	13-May	14	35	14:35:00	0.6076389	w				1	1	1	1				875.000016
1248	pyrethroid	13-May	14	43	14:43:00	0.6131944	e	knee			1	1	1	1	Up_leg	19	knee	882.999936
1249	pyrethroid	13-May	14	46	14:46:00	0.6152778	d	cheek			1	1	1	1	Head	9	cheek	886.000032
1250	pyrethroid	13-May	14	46	14:46:00	0.6152778	w				1	1	1	1				886.000032
1251	pyrethroid	13-May	14	50	14:50:00	0.6180556	w				1	1	1	1				890.000064
1252	pyrethroid	13-May	14	52	14:52:00	0.6194444	e	calf			1	1	1	1	Low_leg	14	calf	891.999936
1253	pyrethroid	13-May	14	58	14:58:00	0.6236111	w				1	1	1	1				897.999984
1254	pyrethroid	13-May	15	5	15:05:00	0.6284722	e	calf			1	1	1	1	Low_leg	14	calf	904.999968
1255	pyrethroid	13-May	15	8	15:08:00	0.6305556	w				1	1	1	1				908.000064
1256	pyrethroid	13-May	15	9	15:09:00	0.63125	d	calf			1	1	1	1	Low_leg	14	calf	909
1257	pyrethroid	13-May	15	10	15:10:00	0.6319444	e	elbow			1	1	1	1	Low_up_arm	14	elbow	909.999936
1258	pyrethroid	13-May	15	14	15:14:00	0.6347222	e	torso			1	1	1	1	Anterior_trunk	14	torso	913.999968
1259	pyrethroid	13-May	15	15	15:15:00	0.6354167	d	back			1	1	1	1	Post_trunk	18	back	915.000048
1260	pyrethroid	13-May	15	21	15:21:00	0.6395833	e	foot			1	1	1	1	Foot	7	foot	920.999952
1261	pyrethroid	13-May	15	25	15:25:00	0.6423611	e	lower leg			1	1	1	1	Low_leg	14	lower leg	924.999984
1262	pyrethroid	13-May	15	27	15:27:00	0.64375	e	foot			1	1	1	1	Foot	7	foot	927
1263	pyrethroid	13-May	15	27	15:27:00	0.64375	w				1	1	1	1				927
1264	pyrethroid	13-May	15	40	15:40:00	0.6527778	d	heel			1	1	1	1	Foot	7	heel	940.000032
1265	pyrethroid	13-May	15	40	15:40:00	0.6527778	e	shoulder			1	1	1	1	Post_trunk	18	shoulder	940.000032
1266	pyrethroid	13-May	15	43	15:43:00	0.6548611	e	elbow			1	1	1	1	Low_up_arm	14	elbow	942.999984
1267	pyrethroid	13-May	15	45	15:45:00	0.65625	e	hand			1	1	1	1	Hand	5	hand	945
1268	pyrethroid	13-May	15	46	15:46:00	0.6569444	w				1	1	1	1				945.999936
1269	pyrethroid	13-May	15	50	15:50:00	0.6597222	d	chest			1	1	1	1	Anterior_trunk	14	chest	949.999968
1270	pyrethroid	13-May	15	50	15:50:00	0.6597222	d	foot			1	1	1	1	Foot	7	foot	949.999968
1271	pyrethroid	13-May	15	50	15:50:00	0.6597222	e	ankle			1	1	1	1	Foot	7	ankle	949.999968
1272	pyrethroid	13-May	15	53	15:53:00	0.6618056	e	shoulder			1	1	1	1	Post_trunk	18	shoulder	953.000064
1273	pyrethroid	13-May	15	56	15:56:00	0.6638889	d	neck			1	1	1	1	Head	9	neck	956.000016
1274	pyrethroid	13-May	15	56	15:56:00	0.6638889	d	neck			1	1	1	1	Head	9	neck	956.000016
1275	pyrethroid	13-May	15	56	15:56:00	0.6638889	w				1	1	1	1				956.000016
1276	pyrethroid	13-May	15	57	15:57:00	0.6645833	d	upper arm			1	1	1	1	Low_up_arm	14	upper arm	956.999952
1277	pyrethroid	13-May	15	57	15:57:00	0.6645833	w				1	1	1	1				956.999952
1278	pyrethroid	13-May	15	58	15:58:00	0.6652778	e	ankle			1	1	1	1	Foot	7	ankle	958.000032
1279	pyrethroid	13-May	15	59	15:59:00	0.6659722	e	elbow			1	1	1	1	Low_up_arm	14	elbow	958.999968
1280	pyrethroid	13-May	16	3	16:03:00	0.66875	e	knee			1	1	1	1	Up_leg	19	knee	963
1281	pyrethroid	13-May	16	7	16:07:00	0.6715278	d	neck			1	1	1	1	Head	9	neck	967.000032
1282	pyrethroid	13-May	16	8	16:08:00	0.6722222	d	knee			1	1	1	1	Up_leg	19	knee	967.999968
1283	pyrethroid	13-May	16	11	16:11:00	0.6743056	e	calf			1	1	1	1	Low_leg	14	calf	971.000064
1284	pyrethroid	13-May	16	12	16:12:00	0.675	e	knee			1	1	1	1	Up_leg	19	knee	972
1285	pyrethroid	13-May	16	12	16:12:00	0.675	w				1	1	1	1				972
1286	pyrethroid	13-May	16	13	16:13:00	0.6756944	d	elbow			1	1	1	1	Low_up_arm	14	elbow	972.999936
1287	pyrethroid	13-May	16	13	16:13:00	0.6756944	e	ear			1	1	1	1	Head	9	ear	972.999936
1288	pyrethroid	13-May	16	15	16:15:00	0.6770833	e	forearm			1	1	1	1	Low_up_arm	14	forearm	974.999952
1289	pyrethroid	13-May	16	33	16:33:00	0.6895833	w				1	1	1	1				992.999952
1290	pyrethroid	13-May	16	34	16:34:00	0.6902778	w				1	1	1	1				994.000032
1291	pyrethroid	13-May	16	43	16:43:00	0.6965278	e	ankle			1	1	1	1	Foot	7	ankle	1003.000032
1292	pyrethroid	13-May	16	45	16:45:00	0.6979167	e	armpit			1	1	1	1	Low_up_arm	14	armpit	1005.000048
1293	pyrethroid	13-May	16	45	16:45:00	0.6979167	e	lower leg			1	1	1	1	Low_leg	14	lower leg	1005.000048
1294	pyrethroid	13-May	16	47	16:47:00	0.6993056	e	upper arm			1	1	1	1	Low_up_arm	14	upper arm	1007.000064
1295	pyrethroid	13-May	16	50	16:50:00	0.7013889	d	neck			1	1	1	1	Head	9	neck	1010.000016
1296	pyrethroid	13-May	16	52	16:52:00	0.7027778	w				1	1	1	1				1012.000032
1297	pyrethroid	13-May	16	53	16:53:00	0.7034722	w				1	1	1	1				1012.999968
1298	pyrethroid	13-May	16	56	16:56:00	0.7055556	e	shoulder			1	1	1	1	Post_trunk	18	shoulder	1016.000064
1299	pyrethroid	13-May	16	58	16:58:00	0.7069444	d	lower leg			1	1	1	1	Low_leg	14	lower leg	1017.999936
1300	pyrethroid	13-May	17	0	17:00:00	0.7083333	e	cheek			1	1	1	1	Head	9	cheek	1019.999952
1301	pyrethroid	13-May	17	1	17:01:00	0.7090278	e	calf			1	1	1	1	Low_leg	14	calf	1021.000032
1302	pyrethroid	13-May	17	1	17:01:00	0.7090278	e	knee			1	1	1	1	Up_leg	19	knee	1021.000032
1303	pyrethroid	13-May	17	3	17:03:00	0.7104167	w				1	1	1	1				1023.000048
1304	pyrethroid	13-May	17	5	17:05:00	0.7118056	e	eyebrow			1	1	1	1	Head	9	eyebrow	1025.000064
1305	pyrethroid	13-May	17	6	17:06:00	0.7125	e	elbow			1	1	1	1	Low_up_arm	14	elbow	1026
1306	pyrethroid	13-May	17	7	17:07:00	0.7131944	e	back			1	1	1	1	Post_trunk	18	back	1026.999936
1307	pyrethroid	13-May	17	7	17:07:00	0.7131944	e	lower leg			1	1	1	1	Low_leg	14	lower leg	1026.999936
1308	pyrethroid	13-May	17	9	17:09:00	0.7145833	d	neck			1	1	1	1	Head	9	neck	1028.999952
1309	pyrethroid	13-May	17	16	17:16:00	0.7194444	e	hand			1	1	1	1	Hand	5	hand	1035.999936
1310	pyrethroid	13-May	17	16	17:16:00	0.7194444	e	nose			1	1	1	1	Head	9	nose	1035.999936
1311	pyrethroid	13-May	17	17	17:17:00	0.7201389	d	back			1	1	1	1	Post_trunk	18	back	1037.000016
1312	pyrethroid	13-May	17	17	17:17:00	0.7201389	d	back			1	1	1	1	Post_trunk	18	back	1037.000016
1313	pyrethroid	13-May	17	17	17:17:00	0.7201389	d	torso			1	1	1	1	Anterior_trunk	14	torso	1037.000016
1314	pyrethroid	13-May	17	17	17:17:00	0.7201389	d	torso			1	1	1	1	Anterior_trunk	14	torso	1037.000016
1315	pyrethroid	13-May	17	17	17:17:00	0.7201389	e	lower leg			1	1	1	1	Low_leg	14	lower leg	1037.000016
1316	pyrethroid	13-May	17	22	17:22:00	0.7236111	w				1	1	1	1				1041.999984
1317	pyrethroid	13-May	17	25	17:25:00	0.7256944	d	elbow			1	1	1	1	Low_up_arm	14	elbow	1044.999936
1318	pyrethroid	13-May	17	27	17:27:00	0.7270833	d	forearm			1	1	1	1	Low_up_arm	14	forearm	1046.999952
1319	control	14-May	12	10	12:10:00	0.5069444	w				1	0	0	1				729.999936
1320	control	14-May	12	12	12:12:00	0.5083333	d	back			1	0	0	1	Post_trunk	18	back	731.999952
1321	control	14-May	12	12	12:12:00	0.5083333	d	elbow			1	0	0	1	Low_up_arm	14	elbow	731.999952
1322	control	14-May	12	14	12:14:00	0.5097222	w				1	0	0	1				733.999968
1323	control	14-May	12	18	12:18:00	0.5125	d	shoulder			1	0	0	1	Post_trunk	18	shoulder	738
1324	control	14-May	12	22	12:22:00	0.5152778	e	lower leg			1	0	0	1	Low_leg	14	lower leg	742.000032
1325	control	14-May	12	27	12:27:00	0.51875	e	foot			1	0	0	1	Foot	7	foot	747
1326	control	14-May	12	28	12:28:00	0.5194444	w				1	0	0	1				747.999936
1327	control	14-May	12	30	12:30:00	0.5208333	w				1	0	0	1				749.999952
1328	control	14-May	12	32	12:32:00	0.5222222	e	foot			1	0	0	1	Foot	7	foot	751.999968
1329	control	14-May	12	34	12:34:00	0.5236111	w				1	0	0	1				753.999984
1330	control	14-May	12	40	12:40:00	0.5277778	d	upper arm			1	0	0	1	Low_up_arm	14	upper arm	760.000032
1331	control	14-May	12	44	12:44:00	0.5305556	d	torso			1	0	0	1	Anterior_trunk	14	torso	764.000064
1332	control	14-May	12	49	12:49:00	0.5340278	e	calf			1	0	0	1	Low_leg	14	calf	769.000032
1333	control	14-May	12	54	12:54:00	0.5375	d	wrist			1	0	0	1	Hand	5	wrist	774
1334	control	14-May	12	54	12:54:00	0.5375	w				1	0	0	1				774
1335	control	14-May	13	1	13:01:00	0.5423611	d	forehead			1	1	1	1	Head	9	forehead	780.999984
1336	control	14-May	13	3	13:03:00	0.54375	d	knee			1	1	1	1	Up_leg	19	knee	783
1337	control	14-May	13	5	13:05:00	0.5451389	w				1	1	1	1				785.000016
1338	control	14-May	13	9	13:09:00	0.5479167	d	upper arm			1	1	1	1	Low_up_arm	14	upper arm	789.000048
1339	control	14-May	13	11	13:11:00	0.5493056	d	back			1	1	1	1	Post_trunk	18	back	791.000064
1340	control	14-May	13	11	13:11:00	0.5493056	w				1	1	1	1				791.000064
1341	control	14-May	13	17	13:17:00	0.5534722	e	lower leg			1	1	1	1	Low_leg	14	lower leg	796.999968
1342	control	14-May	13	55	13:55:00	0.5798611	e	eyebrow			1	1	1	1	Head	9	eyebrow	834.999984
1343	control	14-May	13	58	13:58:00	0.5819444	e	knee			1	1	1	1	Up_leg	19	knee	837.999936
1344	control	14-May	14	1	14:01:00	0.5840278	e	forearm			1	1	1	1	Low_up_arm	14	forearm	841.000032
1345	control	14-May	14	3	14:03:00	0.5854167	w				1	1	1	1				843.000048
1346	control	14-May	14	9	14:09:00	0.5895833	w				1	1	1	1				848.999952
1347	control	14-May	14	10	14:10:00	0.5902778	e	eyebrow			1	1	1	1	Head	9	eyebrow	850.000032
1348	control	14-May	14	13	14:13:00	0.5923611	d	ankle			1	1	1	1	Foot	7	ankle	852.999984
1349	control	14-May	14	41	14:41:00	0.6118056	d	cheek			1	1	1	1	Head	9	cheek	881.000064
1350	control	14-May	15	2	15:02:00	0.6263889	w				1	1	1	1				902.000016
1351	control	14-May	15	4	15:04:00	0.6277778	w				1	1	1	1				904.000032
1352	control	14-May	15	11	15:11:00	0.6326389	e	knee			1	1	1	1	Up_leg	19	knee	911.000016
1353	control	14-May	15	13	15:13:00	0.6340278	d	knee			1	1	1	1	Up_leg	19	knee	913.000032
1354	control	14-May	15	13	15:13:00	0.6340278	e	elbow			1	1	1	1	Low_up_arm	14	elbow	913.000032
1355	control	14-May	15	13	15:13:00	0.6340278	e	knee			1	1	1	1	Up_leg	19	knee	913.000032
1356	control	14-May	15	21	15:21:00	0.6395833	d	cheek			1	1	1	1	Head	9	cheek	920.999952
1357	control	14-May	15	28	15:28:00	0.6444444	e	elbow			1	1	1	1	Low_up_arm	14	elbow	927.999936
1358	control	14-May	15	30	15:30:00	0.6458333	d	thigh			1	1	1	1	Up_leg	19	thigh	929.999952
1359	control	14-May	15	31	15:31:00	0.6465278	w				1	1	1	1				931.000032
1360	control	14-May	15	33	15:33:00	0.6479167	w				1	1	1	1				933.000048
1361	control	14-May	15	52	15:52:00	0.6611111	e	knee			1	1	1	1	Up_leg	19	knee	951.999984
1362	control	14-May	15	52	15:52:00	0.6611111	e	knee			1	1	1	1	Up_leg	19	knee	951.999984
1363	control	14-May	15	53	15:53:00	0.6618056	w				1	1	1	1				953.000064
1364	control	14-May	15	54	15:54:00	0.6625	d	shoulder			1	1	1	1	Post_trunk	18	shoulder	954
1365	control	14-May	15	54	15:54:00	0.6625	e	calf			1	1	1	1	Low_leg	14	calf	954
1366	control	14-May	15	54	15:54:00	0.6625	e	thigh			1	1	1	1	Up_leg	19	thigh	954
1367	control	14-May	15	55	15:55:00	0.6631944	e	knee			1	1	1	1	Up_leg	19	knee	954.999936
1368	control	14-May	15	56	15:56:00	0.6638889	w				1	1	1	1				956.000016
1369	control	14-May	15	56	15:56:00	0.6638889	w				1	1	1	1				956.000016
1370	control	14-May	15	57	15:57:00	0.6645833	d	lower leg			1	1	1	1	Low_leg	14	lower leg	956.999952
1371	control	14-May	15	57	15:57:00	0.6645833	d	upper arm			1	1	1	1	Low_up_arm	14	upper arm	956.999952
1372	control	14-May	15	58	15:58:00	0.6652778	d	forearm			1	1	1	1	Low_up_arm	14	forearm	958.000032
1373	control	14-May	15	58	15:58:00	0.6652778	d	upper arm			1	1	1	1	Low_up_arm	14	upper arm	958.000032
1374	control	14-May	15	58	15:58:00	0.6652778	e	lower leg			1	1	1	1	Low_leg	14	lower leg	958.000032
1375	control	14-May	15	59	15:59:00	0.6659722	e	shoulder			1	1	1	1	Post_trunk	18	shoulder	958.999968
1376	control	14-May	16	0	16:00:00	0.6666667	e	lower leg			1	1	1	1	Low_leg	14	lower leg	960.000048
1377	control	14-May	16	1	16:01:00	0.6673611	e	calf			1	1	1	1	Low_leg	14	calf	960.999984
1378	control	14-May	16	1	16:01:00	0.6673611	e	calf			1	1	1	1	Low_leg	14	calf	960.999984
1379	control	14-May	16	6	16:06:00	0.6708333	e	elbow			1	1	1	1	Low_up_arm	14	elbow	965.999952
1380	control	14-May	16	6	16:06:00	0.6708333	w				1	1	1	1				965.999952
1381	control	14-May	16	8	16:08:00	0.6722222	e	calf			1	1	1	1	Low_leg	14	calf	967.999968
1382	control	14-May	16	8	16:08:00	0.6722222	e	upper arm			1	1	1	1	Low_up_arm	14	upper arm	967.999968
1383	control	14-May	16	11	16:11:00	0.6743056	d	shoulder			1	1	1	1	Post_trunk	18	shoulder	971.000064
1384	control	14-May	16	11	16:11:00	0.6743056	d	shoulder			1	1	1	1	Post_trunk	18	shoulder	971.000064
1385	control	14-May	16	11	16:11:00	0.6743056	e	calf			1	1	1	1	Low_leg	14	calf	971.000064
1386	control	14-May	16	11	16:11:00	0.6743056	e	shoulder			1	1	1	1	Post_trunk	18	shoulder	971.000064
1387	control	14-May	16	11	16:11:00	0.6743056	e	thigh			1	1	1	1	Up_leg	19	thigh	971.000064
1388	control	14-May	16	12	16:12:00	0.675	e	bottom			1	1	1	1	Post_trunk	5	bottom	972
1389	control	14-May	16	25	16:25:00	0.6840278	d	upper arm			1	1	1	1	Low_up_arm	14	upper arm	985.000032
1390	control	14-May	16	25	16:25:00	0.6840278	e	upper arm			1	1	1	1	Low_up_arm	14	upper arm	985.000032
1391	control	14-May	16	26	16:26:00	0.6847222	d	ankle			1	1	1	1	Foot	7	ankle	985.999968
1392	control	14-May	16	30	16:30:00	0.6875	e	knee			1	1	1	1	Up_leg	19	knee	990
1393	control	14-May	16	31	16:31:00	0.6881944	e	hand			1	1	1	1	Hand	5	hand	990.999936
1394	control	14-May	16	32	16:32:00	0.6888889	e	thigh			1	1	1	1	Up_leg	19	thigh	992.000016
1395	control	14-May	16	33	16:33:00	0.6895833	e	foot			1	1	1	1	Foot	7	foot	992.999952
1396	control	14-May	16	33	16:33:00	0.6895833	e	knee			1	1	1	1	Up_leg	19	knee	992.999952
1397	control	14-May	16	34	16:34:00	0.6902778	w				1	1	1	1				994.000032
1398	control	14-May	16	35	16:35:00	0.6909722	e	wrist			1	1	1	1	Hand	5	wrist	994.999968
1399	control	14-May	16	40	16:40:00	0.6944444	e	elbow			1	1	1	1	Low_up_arm	14	elbow	999.999936
1400	control	14-May	16	40	16:40:00	0.6944444	e	knee			1	1	1	1	Up_leg	19	knee	999.999936
1401	control	14-May	16	41	16:41:00	0.6951389	e	hand			1	1	1	1	Hand	5	hand	1001.000016
1402	control	14-May	16	45	16:45:00	0.6979167	e	shoulder			1	1	1	1	Post_trunk	18	shoulder	1005.000048
1403	control	14-May	16	46	16:46:00	0.6986111	e	calf			1	1	1	1	Low_leg	14	calf	1005.999984
1404	control	14-May	16	51	16:51:00	0.7020833	w				1	1	1	1				1010.999952
1405	control	14-May	16	52	16:52:00	0.7027778	e	thigh			1	1	1	1	Up_leg	19	thigh	1012.000032
1406	control	14-May	16	53	16:53:00	0.7034722	e	calf			1	1	1	1	Low_leg	14	calf	1012.999968
1407	control	14-May	16	54	16:54:00	0.7041667	e	lower leg			1	1	1	1	Low_leg	14	lower leg	1014.000048
1408	control	14-May	16	56	16:56:00	0.7055556	e	elbow			1	1	1	1	Low_up_arm	14	elbow	1016.000064
1409	control	14-May	16	56	16:56:00	0.7055556	e	knee			1	1	1	1	Up_leg	19	knee	1016.000064
1410	control	14-May	16	58	16:58:00	0.7069444	d	back			1	1	1	1	Post_trunk	18	back	1017.999936
1411	control	14-May	16	58	16:58:00	0.7069444	d	lower leg			1	1	1	1	Low_leg	14	lower leg	1017.999936
1412	control	14-May	16	58	16:58:00	0.7069444	d	shoulder			1	1	1	1	Post_trunk	18	shoulder	1017.999936
1413	control	14-May	16	58	16:58:00	0.7069444	w				1	1	1	1				1017.999936
1414	control	14-May	16	59	16:59:00	0.7076389	e	cheek			1	1	1	1	Head	9	cheek	1019.000016
1415	control	14-May	17	3	17:03:00	0.7104167	e	calf			1	1	1	1	Low_leg	14	calf	1023.000048
1416	control	14-May	17	3	17:03:00	0.7104167	e	foot			1	1	1	1	Foot	7	foot	1023.000048
1417	control	14-May	17	3	17:03:00	0.7104167	w				1	1	1	1				1023.000048
1418	control	14-May	17	3	17:03:00	0.7104167	w				1	1	1	1				1023.000048
1419	control	14-May	17	4	17:04:00	0.7111111	e	shoulder			1	1	1	1	Post_trunk	18	shoulder	1023.999984
1420	control	14-May	17	9	17:09:00	0.7145833	e	knee			1	1	1	1	Up_leg	19	knee	1028.999952
1421	control	14-May	17	12	17:12:00	0.7166667	e	calf			1	1	1	1	Low_leg	14	calf	1032.000048
1422	control	14-May	17	12	17:12:00	0.7166667	e	forearm			1	1	1	1	Low_up_arm	14	forearm	1032.000048
1423	control	14-May	17	17	17:17:00	0.7201389	e	knee			1	1	1	1	Up_leg	19	knee	1037.000016
1424	control	14-May	17	19	17:19:00	0.7215278	d	knee			1	1	1	1	Up_leg	19	knee	1039.000032
1425	control	14-May	17	19	17:19:00	0.7215278	d	lower leg			1	1	1	1	Low_leg	14	lower leg	1039.000032
1426	control	14-May	17	19	17:19:00	0.7215278	e	ankle			1	1	1	1	Foot	7	ankle	1039.000032
1427	control	14-May	17	19	17:19:00	0.7215278	w				1	1	1	1				1039.000032
1428	control	14-May	17	19	17:19:00	0.7215278	w				1	1	1	1				1039.000032
1429	control	14-May	17	26	17:26:00	0.7263889	d	ankle			1	1	1	1	Foot	7	ankle	1046.000016
1430	control	14-May	17	27	17:27:00	0.7270833	e	thigh			1	1	1	1	Up_leg	19	thigh	1046.999952
1431	control	14-May	17	28	17:28:00	0.7277778	e	knee			1	1	1	1	Up_leg	19	knee	1048.000032
1432	control	14-May	17	29	17:29:00	0.7284722	w				1	1	1	1				1048.999968
1433	control	14-May	17	30	17:30:00	0.7291667	d	shoulder			1	1	1	1	Post_trunk	18	shoulder	1050.000048
1434	control	14-May	17	30	17:30:00	0.7291667	d	shoulder			1	1	1	1	Post_trunk	18	shoulder	1050.000048
1435	control	14-May	17	30	17:30:00	0.7291667	d	shoulder			1	1	1	1	Post_trunk	18	shoulder	1050.000048
1436	control	14-May	17	30	17:30:00	0.7291667	d	thigh			1	1	1	1	Up_leg	19	thigh	1050.000048
1437	control	15-May	8	58	08:58:00	0.3736111	e	shoulder			1	0	0	1	Post_trunk	18	shoulder	537.999984
1438	control	15-May	9	1	09:01:00	0.3756944	d	cheek			1	0	0	1	Head	9	cheek	540.999936
1439	control	15-May	9	34	09:34:00	0.3986111	w				1	0	0	1				573.999984
1440	control	15-May	9	46	09:46:00	0.4069444	e	lower leg			1	0	0	1	Low_leg	14	lower leg	585.999936
1441	control	15-May	9	48	09:48:00	0.4083333	e	forearm			1	0	0	1	Low_up_arm	14	forearm	587.999952
1442	control	15-May	9	52	09:52:00	0.4111111	e	forearm			1	0	0	1	Low_up_arm	14	forearm	591.999984
1443	control	15-May	9	58	09:58:00	0.4152778	e	forearm			1	0	0	1	Low_up_arm	14	forearm	598.000032
1444	control	15-May	10	4	10:04:00	0.4194444	e	forearm			1	0	0	1	Low_up_arm	14	forearm	603.999936
1445	control	15-May	10	8	10:08:00	0.4222222	d	lower leg			1	0	0	1	Low_leg	14	lower leg	607.999968
1446	control	15-May	10	8	10:08:00	0.4222222	w				1	0	0	1				607.999968
1447	control	15-May	10	9	10:09:00	0.4229167	w				1	0	0	1				609.000048
1448	control	15-May	10	35	10:35:00	0.4409722	e	foot			1	0	0	1	Foot	7	foot	634.999968
1449	control	15-May	10	37	10:37:00	0.4423611	e	shoulder			1	0	0	1	Post_trunk	18	shoulder	636.999984
1450	control	15-May	11	33	11:33:00	0.48125	e	bottom			1	0	0	1	Post_trunk	5	bottom	693
1451	control	15-May	11	33	11:33:00	0.48125	e	lower leg			1	0	0	1	Low_leg	14	lower leg	693
1452	control	15-May	11	33	11:33:00	0.48125	e	shoulder			1	0	0	1	Post_trunk	18	shoulder	693
1453	control	15-May	11	43	11:43:00	0.4881944	w				1	0	0	1				702.999936
1454	control	15-May	11	43	11:43:00	0.4881944	w				1	0	0	1				702.999936
1455	control	15-May	11	50	11:50:00	0.4930556	e	knee			1	0	0	1	Up_leg	19	knee	710.000064
1456	control	15-May	12	15	12:15:00	0.5104167	e	shoulder			1	0	0	1	Post_trunk	18	shoulder	735.000048
1457	control	15-May	12	16	12:16:00	0.5111111	d	calf			1	0	0	1	Low_leg	14	calf	735.999984
1458	control	15-May	12	32	12:32:00	0.5222222	e	shoulder			1	0	0	1	Post_trunk	18	shoulder	751.999968
1459	control	15-May	12	32	12:32:00	0.5222222	e	shoulder			1	0	0	1	Post_trunk	18	shoulder	751.999968
1460	control	15-May	12	32	12:32:00	0.5222222	w				1	0	0	1				751.999968
1461	control	15-May	12	38	12:38:00	0.5263889	e	knee			1	0	0	1	Up_leg	19	knee	758.000016
1462	control	15-May	12	46	12:46:00	0.5319444	w				1	0	0	1				765.999936
1463	control	15-May	12	46	12:46:00	0.5319444	w				1	0	0	1				765.999936
1464	control	15-May	12	57	12:57:00	0.5395833	w				1	0	0	1				776.999952
1465	control	15-May	13	0	13:00:00	0.5416667	d	foot			1	1	1	1	Foot	7	foot	780.000048
1466	control	15-May	13	20	13:20:00	0.5555556	w				1	1	1	1				800.000064
1467	control	15-May	13	20	13:20:00	0.5555556	w				1	1	1	1				800.000064
1468	control	15-May	13	21	13:21:00	0.55625	d	thigh			1	1	1	1	Up_leg	19	thigh	801
1469	control	15-May	13	21	13:21:00	0.55625	w				1	1	1	1				801
1470	control	15-May	13	24	13:24:00	0.5583333	e	shoulder			1	1	1	1	Post_trunk	18	shoulder	803.999952
1471	control	15-May	13	25	13:25:00	0.5590278	d	upper arm			1	1	1	1	Low_up_arm	14	upper arm	805.000032
1472	control	15-May	13	32	13:32:00	0.5638889	e	eyebrow			1	1	1	1	Head	9	eyebrow	812.000016
1473	control	15-May	13	32	13:32:00	0.5638889	e	shoulder			1	1	1	1	Post_trunk	18	shoulder	812.000016
1474	control	15-May	13	33	13:33:00	0.5645833	w				1	1	1	1				812.999952
1475	control	15-May	13	34	13:34:00	0.5652778	w				1	1	1	1				814.000032
1476	control	15-May	13	36	13:36:00	0.5666667	d	foot			1	1	1	1	Foot	7	foot	816.000048
1477	control	15-May	13	38	13:38:00	0.5680556	d	shoulder			1	1	1	1	Post_trunk	18	shoulder	818.000064
1478	control	15-May	13	48	13:48:00	0.575	w				1	1	1	1				828
1479	control	15-May	13	49	13:49:00	0.5756944	e	forearm			1	1	1	1	Low_up_arm	14	forearm	828.999936
1480	control	15-May	13	50	13:50:00	0.5763889	e	elbow			1	1	1	1	Low_up_arm	14	elbow	830.000016
1481	control	15-May	13	56	13:56:00	0.5805556	e	foot			1	1	1	1	Foot	7	foot	836.000064
1482	control	15-May	14	1	14:01:00	0.5840278	d	thigh			1	1	1	1	Up_leg	19	thigh	841.000032
1483	control	15-May	14	8	14:08:00	0.5888889	d	knee			1	1	1	1	Up_leg	19	knee	848.000016
1484	control	15-May	14	33	14:33:00	0.60625	e	shoulder			1	1	1	1	Post_trunk	18	shoulder	873
1485	control	15-May	14	35	14:35:00	0.6076389	d	lower leg			1	1	1	1	Low_leg	14	lower leg	875.000016
1486	control	15-May	14	39	14:39:00	0.6104167	d	elbow			1	1	1	1	Low_up_arm	14	elbow	879.000048
1487	control	15-May	14	39	14:39:00	0.6104167	d	knee			1	1	1	1	Up_leg	19	knee	879.000048
1488	control	15-May	14	39	14:39:00	0.6104167	e	knee			1	1	1	1	Up_leg	19	knee	879.000048
1489	control	15-May	14	40	14:40:00	0.6111111	e	upper arm			1	1	1	1	Low_up_arm	14	upper arm	879.999984
1490	control	15-May	14	46	14:46:00	0.6152778	e	cheek			1	1	1	1	Head	9	cheek	886.000032
1491	control	15-May	14	46	14:46:00	0.6152778	e	shoulder			1	1	1	1	Post_trunk	18	shoulder	886.000032
1492	control	15-May	14	50	14:50:00	0.6180556	e	knee			1	1	1	1	Up_leg	19	knee	890.000064
1493	control	15-May	14	54	14:54:00	0.6208333	e	elbow			1	1	1	1	Low_up_arm	14	elbow	893.999952
1494	control	15-May	14	56	14:56:00	0.6222222	e	shoulder			1	1	1	1	Post_trunk	18	shoulder	895.999968
1495	control	15-May	15	6	15:06:00	0.6291667	d	elbow			1	1	1	1	Low_up_arm	14	elbow	906.000048
1496	control	15-May	15	47	15:47:00	0.6576389	e	knee			1	1	1	1	Up_leg	19	knee	947.000016
1497	control	15-May	15	48	15:48:00	0.6583333	d	calf			1	1	1	1	Low_leg	14	calf	947.999952
1498	control	15-May	15	54	15:54:00	0.6625	e	knee			1	1	1	1	Up_leg	19	knee	954
1499	control	15-May	16	1	16:01:00	0.6673611	d	shoulder			1	1	1	1	Post_trunk	18	shoulder	960.999984
1500	control	15-May	16	3	16:03:00	0.66875	w			male	0	1	0	1				963
1501	control	15-May	16	3	16:03:00	0.66875	w				1	1	1	1				963
1502	control	15-May	16	30	16:30:00	0.6875	w				1	1	1	1				990
1503	control	15-May	16	34	16:34:00	0.6902778	d	neck			1	1	1	1	Head	9	neck	994.000032
1504	control	15-May	16	40	16:40:00	0.6944444	w				1	1	1	1				999.999936
1505	control	15-May	16	42	16:42:00	0.6958333	w				1	1	1	1				1001.999952
1506	control	15-May	16	44	16:44:00	0.6972222	d	knee			1	1	1	1	Up_leg	19	knee	1003.999968
1507	control	15-May	16	49	16:49:00	0.7006944	d	elbow			1	1	1	1	Low_up_arm	14	elbow	1008.999936
1508	control	15-May	16	49	16:49:00	0.7006944	d	eyebrow			1	1	1	1	Head	9	eyebrow	1008.999936
1509	control	15-May	16	51	16:51:00	0.7020833	d	elbow			1	1	1	1	Low_up_arm	14	elbow	1010.999952
1510	control	15-May	16	51	16:51:00	0.7020833	e	calf			1	1	1	1	Low_leg	14	calf	1010.999952
1511	control	15-May	16	52	16:52:00	0.7027778	d	calf			1	1	1	1	Low_leg	14	calf	1012.000032
1512	control	15-May	16	55	16:55:00	0.7048611	w				1	1	1	1				1014.999984
1513	control	15-May	16	56	16:56:00	0.7055556	w				1	1	1	1				1016.000064
1514	control	15-May	17	0	17:00:00	0.7083333	w				1	1	1	1				1019.999952
1515	control	15-May	17	5	17:05:00	0.7118056	w				1	1	1	1				1025.000064
1516	control	15-May	17	10	17:10:00	0.7152778	e	wrist			1	1	1	1	Hand	5	wrist	1030.000032
1517	control	15-May	17	11	17:11:00	0.7159722	d	knee			1	1	1	1	Up_leg	19	knee	1030.999968
1518	control	17-May	12	44	12:44:00	0.5305556	w				1	0	0	1				764.000064
1519	control	17-May	12	44	12:44:00	0.5305556	w				1	0	0	1				764.000064
1520	control	17-May	12	45	12:45:00	0.53125	d	knee			1	0	0	1	Up_leg	19	knee	765
1521	control	17-May	12	45	12:45:00	0.53125	w				1	0	0	1				765
1522	control	17-May	12	47	12:47:00	0.5326389	d	back			1	0	0	1	Post_trunk	18	back	767.000016
1523	control	17-May	12	48	12:48:00	0.5333333	d	torso			1	0	0	1	Anterior_trunk	14	torso	767.999952
1524	control	17-May	12	49	12:49:00	0.5340278	w				1	0	0	1				769.000032
1525	control	17-May	12	49	12:49:00	0.5340278	w				1	0	0	1				769.000032
1526	control	17-May	12	51	12:51:00	0.5354167	d	ankle			1	0	0	1	Foot	7	ankle	771.000048
1527	control	17-May	12	52	12:52:00	0.5361111	w				1	0	0	1				771.999984
1528	control	17-May	12	57	12:57:00	0.5395833	e	elbow			1	0	0	1	Low_up_arm	14	elbow	776.999952
1529	control	17-May	13	1	13:01:00	0.5423611	d	back			1	1	1	1	Post_trunk	18	back	780.999984
1530	control	17-May	13	5	13:05:00	0.5451389	d	ankle			1	1	1	1	Foot	7	ankle	785.000016
1531	control	17-May	13	8	13:08:00	0.5472222	d	calf			1	1	1	1	Low_leg	14	calf	787.999968
1532	control	17-May	13	8	13:08:00	0.5472222	d	calf			1	1	1	1	Low_leg	14	calf	787.999968
1533	control	17-May	13	16	13:16:00	0.5527778	d	forehead			1	1	1	1	Head	9	forehead	796.000032
1534	control	17-May	13	17	13:17:00	0.5534722	d	forearm			1	1	1	1	Low_up_arm	14	forearm	796.999968
1535	control	17-May	14	14	14:14:00	0.5930556	e	forearm			1	1	1	1	Low_up_arm	14	forearm	854.000064
1536	control	17-May	14	14	14:14:00	0.5930556	w				1	1	1	1				854.000064
1537	control	17-May	14	16	14:16:00	0.5944444	d	calf			1	1	1	1	Low_leg	14	calf	855.999936
1538	control	17-May	14	16	14:16:00	0.5944444	w				1	1	1	1				855.999936
1539	control	17-May	14	31	14:31:00	0.6048611	w				1	1	1	1				870.999984
1540	control	17-May	14	31	14:31:00	0.6048611	w				1	1	1	1				870.999984
1541	control	17-May	14	31	14:31:00	0.6048611	w				1	1	1	1				870.999984
1542	control	17-May	14	32	14:32:00	0.6055556	w				1	1	1	1				872.000064
1543	control	17-May	14	33	14:33:00	0.60625	d	calf			1	1	1	1	Low_leg	14	calf	873
1544	control	17-May	14	33	14:33:00	0.60625	d	calf			1	1	1	1	Low_leg	14	calf	873
1545	control	17-May	14	42	14:42:00	0.6125	d	chest			1	1	1	1	Anterior_trunk	14	chest	882
1546	control	17-May	14	42	14:42:00	0.6125	d	hand			1	1	1	1	Hand	5	hand	882
1547	control	17-May	14	42	14:42:00	0.6125	d	shoulder			1	1	1	1	Post_trunk	18	shoulder	882
1548	control	17-May	14	42	14:42:00	0.6125	d	shoulder			1	1	1	1	Post_trunk	18	shoulder	882
1549	control	17-May	14	42	14:42:00	0.6125	w				1	1	1	1				882
1550	control	17-May	14	42	14:42:00	0.6125	w				1	1	1	1				882
1551	control	17-May	14	42	14:42:00	0.6125	w				1	1	1	1				882
1552	control	17-May	14	44	14:44:00	0.6138889	w				1	1	1	1				884.000016
1553	control	17-May	14	45	14:45:00	0.6145833	w				1	1	1	1				884.999952
1554	control	17-May	14	46	14:46:00	0.6152778	w				1	1	1	1				886.000032
1555	control	17-May	14	47	14:47:00	0.6159722	e	forearm			1	1	1	1	Low_up_arm	14	forearm	886.999968
1556	control	17-May	14	47	14:47:00	0.6159722	w				1	1	1	1				886.999968
1557	control	17-May	14	54	14:54:00	0.6208333	e	lower leg			1	1	1	1	Low_leg	14	lower leg	893.999952
1558	control	17-May	14	54	14:54:00	0.6208333	w				1	1	1	1				893.999952
1559	control	17-May	14	56	14:56:00	0.6222222	e	thigh			1	1	1	1	Up_leg	19	thigh	895.999968
1560	control	17-May	14	56	14:56:00	0.6222222	e	thigh			1	1	1	1	Up_leg	19	thigh	895.999968
1561	control	17-May	14	56	14:56:00	0.6222222	w				1	1	1	1				895.999968
1562	control	17-May	14	56	14:56:00	0.6222222	w				1	1	1	1				895.999968
1563	control	17-May	14	57	14:57:00	0.6229167	e	calf			1	1	1	1	Low_leg	14	calf	897.000048
1564	control	17-May	14	57	14:57:00	0.6229167	e	neck			1	1	1	1	Head	9	neck	897.000048
1565	control	17-May	15	0	15:00:00	0.625	e	chest			1	1	1	1	Anterior_trunk	14	chest	900
1566	control	17-May	15	1	15:01:00	0.6256944	e	shoulder			1	1	1	1	Post_trunk	18	shoulder	900.999936
1567	control	17-May	15	4	15:04:00	0.6277778	d	elbow			1	1	1	1	Low_up_arm	14	elbow	904.000032
1568	control	17-May	15	4	15:04:00	0.6277778	e	forehead			1	1	1	1	Head	9	forehead	904.000032
1569	control	17-May	15	14	15:14:00	0.6347222	w				1	1	1	1				913.999968
1570	control	17-May	15	15	15:15:00	0.6354167	w				1	1	1	1				915.000048
1571	control	17-May	15	17	15:17:00	0.6368056	d	neck			1	1	1	1	Head	9	neck	917.000064
1572	control	17-May	15	19	15:19:00	0.6381944	e	shoulder			1	1	1	1	Post_trunk	18	shoulder	918.999936
1573	control	17-May	15	21	15:21:00	0.6395833	d	knee			1	1	1	1	Up_leg	19	knee	920.999952
1574	control	17-May	15	22	15:22:00	0.6402778	d	knee			1	1	1	1	Up_leg	19	knee	922.000032
1575	control	17-May	15	22	15:22:00	0.6402778	d	shoulder			1	1	1	1	Post_trunk	18	shoulder	922.000032
1576	control	17-May	15	22	15:22:00	0.6402778	d	shoulder			1	1	1	1	Post_trunk	18	shoulder	922.000032
1577	control	17-May	15	23	15:23:00	0.6409722	w				1	1	1	1				922.999968
1578	control	17-May	15	23	15:23:00	0.6409722	w				1	1	1	1				922.999968
1579	control	17-May	15	23	15:23:00	0.6409722	w				1	1	1	1				922.999968
1580	control	17-May	15	24	15:24:00	0.6416667	e	forearm			1	1	1	1	Low_up_arm	14	forearm	924.000048
1581	control	17-May	15	24	15:24:00	0.6416667	w				1	1	1	1				924.000048
1582	control	17-May	15	25	15:25:00	0.6423611	w				1	1	1	1				924.999984
1583	control	17-May	15	28	15:28:00	0.6444444	e	ear			1	1	1	1	Head	9	ear	927.999936
1584	control	17-May	15	28	15:28:00	0.6444444	e	wrist			1	1	1	1	Hand	5	wrist	927.999936
1585	control	17-May	15	31	15:31:00	0.6465278	w				1	1	1	1				931.000032
1586	control	17-May	15	31	15:31:00	0.6465278	w				1	1	1	1				931.000032
1587	control	17-May	15	31	15:31:00	0.6465278	w				1	1	1	1				931.000032
1588	control	17-May	15	36	15:36:00	0.65	e	ankle			1	1	1	1	Foot	7	ankle	936
1589	control	17-May	15	36	15:36:00	0.65	e	nose			1	1	1	1	Head	9	nose	936
1590	control	17-May	15	38	15:38:00	0.6513889	e	cheek			1	1	1	1	Head	9	cheek	938.000016
1591	control	17-May	15	38	15:38:00	0.6513889	w				1	1	1	1				938.000016
1592	control	17-May	15	38	15:38:00	0.6513889	w				1	1	1	1				938.000016
1593	control	17-May	15	38	15:38:00	0.6513889	w				1	1	1	1				938.000016
1594	control	17-May	15	39	15:39:00	0.6520833	w				1	1	1	1				938.999952
1595	control	17-May	15	40	15:40:00	0.6527778	d	forearm			1	1	1	1	Low_up_arm	14	forearm	940.000032
1596	control	17-May	15	40	15:40:00	0.6527778	e	cheek			1	1	1	1	Head	9	cheek	940.000032
1597	control	17-May	15	41	15:41:00	0.6534722	w				1	1	1	1				940.999968
1598	control	17-May	15	43	15:43:00	0.6548611	d	knee			1	1	1	1	Up_leg	19	knee	942.999984
1599	control	17-May	15	48	15:48:00	0.6583333	d	elbow			1	1	1	1	Low_up_arm	14	elbow	947.999952
1600	control	17-May	15	48	15:48:00	0.6583333	d	shoulder			1	1	1	1	Post_trunk	18	shoulder	947.999952
1601	control	17-May	15	52	15:52:00	0.6611111	w				1	1	1	1				951.999984
1602	control	17-May	15	53	15:53:00	0.6618056	w				1	1	1	1				953.000064
1603	control	17-May	15	53	15:53:00	0.6618056	w				1	1	1	1				953.000064
1604	control	17-May	15	58	15:58:00	0.6652778	d	back			1	1	1	1	Post_trunk	18	back	958.000032
1605	control	17-May	15	58	15:58:00	0.6652778	e	shoulder			1	1	1	1	Post_trunk	18	shoulder	958.000032
1606	control	17-May	15	58	15:58:00	0.6652778	w			male	0	1	0	1				958.000032
1607	control	17-May	15	59	15:59:00	0.6659722	w				1	1	1	1				958.999968
1608	control	17-May	16	1	16:01:00	0.6673611	w				1	1	1	1				960.999984
1609	control	17-May	16	2	16:02:00	0.6680556	d	neck			1	1	1	1	Head	9	neck	962.000064
1610	control	17-May	16	3	16:03:00	0.66875	w				1	1	1	1				963
1611	control	17-May	16	4	16:04:00	0.6694444	w				1	1	1	1				963.999936
1612	control	17-May	16	9	16:09:00	0.6729167	e	forearm			1	1	1	1	Low_up_arm	14	forearm	969.000048
1613	control	17-May	16	11	16:11:00	0.6743056	e	knee			1	1	1	1	Up_leg	19	knee	971.000064
1614	control	17-May	16	11	16:11:00	0.6743056	e	shoulder			1	1	1	1	Post_trunk	18	shoulder	971.000064
1615	control	17-May	16	12	16:12:00	0.675	e	forehead			1	1	1	1	Head	9	forehead	972
1616	control	17-May	16	13	16:13:00	0.6756944	d	calf			1	1	1	1	Low_leg	14	calf	972.999936
1617	control	17-May	16	14	16:14:00	0.6763889	w				1	1	1	1				974.000016
1618	control	17-May	16	14	16:14:00	0.6763889	w				1	1	1	1				974.000016
1619	control	17-May	16	14	16:14:00	0.6763889	w				1	1	1	1				974.000016
1620	control	17-May	16	16	16:16:00	0.6777778	d	calf			1	1	1	1	Low_leg	14	calf	976.000032
1621	control	17-May	16	16	16:16:00	0.6777778	w				1	1	1	1				976.000032
1622	control	17-May	16	17	16:17:00	0.6784722	e	elbow			1	1	1	1	Low_up_arm	14	elbow	976.999968
1623	control	17-May	16	19	16:19:00	0.6798611	e	upper arm			1	1	1	1	Low_up_arm	14	upper arm	978.999984
1624	control	17-May	16	19	16:19:00	0.6798611	w				1	1	1	1				978.999984
1625	control	17-May	16	20	16:20:00	0.6805556	w				1	1	1	1				980.000064
1626	control	17-May	16	24	16:24:00	0.6833333	w				1	1	1	1				983.999952
1627	control	17-May	16	25	16:25:00	0.6840278	e	neck			1	1	1	1	Head	9	neck	985.000032
1628	control	17-May	16	25	16:25:00	0.6840278	e	neck			1	1	1	1	Head	9	neck	985.000032
1629	control	17-May	16	26	16:26:00	0.6847222	e	chin			1	1	1	1	Head	9	chin	985.999968
1630	control	17-May	16	27	16:27:00	0.6854167	e	knee			1	1	1	1	Up_leg	19	knee	987.000048
1631	control	17-May	16	27	16:27:00	0.6854167	e	neck			1	1	1	1	Head	9	neck	987.000048
1632	control	17-May	16	27	16:27:00	0.6854167	e	shoulder			1	1	1	1	Post_trunk	18	shoulder	987.000048
1633	control	17-May	16	27	16:27:00	0.6854167	w				1	1	1	1				987.000048
1634	control	17-May	16	27	16:27:00	0.6854167	w				1	1	1	1				987.000048
1635	control	17-May	16	28	16:28:00	0.6861111	w				1	1	1	1				987.999984
1636	control	17-May	16	30	16:30:00	0.6875	e	thigh			1	1	1	1	Up_leg	19	thigh	990
1637	control	17-May	16	37	16:37:00	0.6923611	w				1	1	1	1				996.999984
1638	control	17-May	16	39	16:39:00	0.69375	e	bottom			1	1	1	1	Post_trunk	5	bottom	999
1639	control	17-May	16	39	16:39:00	0.69375	e	hand			1	1	1	1	Hand	5	hand	999
1640	control	17-May	16	39	16:39:00	0.69375	e	upper arm			1	1	1	1	Low_up_arm	14	upper arm	999
1641	control	17-May	16	39	16:39:00	0.69375	w				1	1	1	1				999
1642	control	17-May	16	41	16:41:00	0.6951389	e	calf			1	1	1	1	Low_leg	14	calf	1001.000016
1643	control	17-May	16	42	16:42:00	0.6958333	e	lower leg			1	1	1	1	Low_leg	14	lower leg	1001.999952
1644	control	17-May	16	43	16:43:00	0.6965278	e	cheek			1	1	1	1	Head	9	cheek	1003.000032
1645	control	17-May	16	44	16:44:00	0.6972222	e	calf			1	1	1	1	Low_leg	14	calf	1003.999968
1646	control	17-May	16	47	16:47:00	0.6993056	d	shin			1	1	1	1	Low_leg	14	shin	1007.000064
1647	control	17-May	16	49	16:49:00	0.7006944	e	thigh			1	1	1	1	Up_leg	19	thigh	1008.999936
1648	control	17-May	16	51	16:51:00	0.7020833	e	shoulder			1	1	1	1	Post_trunk	18	shoulder	1010.999952
1649	control	17-May	16	52	16:52:00	0.7027778	w				1	1	1	1				1012.000032
1650	control	17-May	16	53	16:53:00	0.7034722	e	knee			1	1	1	1	Up_leg	19	knee	1012.999968
1651	control	17-May	16	55	16:55:00	0.7048611	w				1	1	1	1				1014.999984
1652	control	17-May	16	55	16:55:00	0.7048611	w				1	1	1	1				1014.999984
1653	control	17-May	16	55	16:55:00	0.7048611	w				1	1	1	1				1014.999984
1654	control	17-May	16	56	16:56:00	0.7055556	d	shoulder			1	1	1	1	Post_trunk	18	shoulder	1016.000064
1655	control	17-May	16	58	16:58:00	0.7069444	d	shoulder			1	1	1	1	Post_trunk	18	shoulder	1017.999936
1656	control	17-May	16	58	16:58:00	0.7069444	d	waist			1	1	1	1	Anterior_trunk	14	waist	1017.999936
1657	control	17-May	16	59	16:59:00	0.7076389	w				1	1	1	1				1019.000016
1658	control	17-May	17	0	17:00:00	0.7083333	w				1	1	1	1				1019.999952
1659	control	17-May	17	6	17:06:00	0.7125	w				1	1	1	1				1026
1660	control	17-May	17	10	17:10:00	0.7152778	d	calf			1	1	1	1	Low_leg	14	calf	1030.000032
1661	control	17-May	17	12	17:12:00	0.7166667	d	shoulder			1	1	1	1	Post_trunk	18	shoulder	1032.000048
1662	control	17-May	17	13	17:13:00	0.7173611	w				1	1	1	1				1032.999984
1663	control	17-May	17	15	17:15:00	0.71875	e	ankle			1	1	1	1	Foot	7	ankle	1035
1664	control	17-May	17	15	17:15:00	0.71875	w				1	1	1	1				1035
1665	control	17-May	17	18	17:18:00	0.7208333	w				1	1	1	1				1037.999952
1666	control	17-May	17	23	17:23:00	0.7243056	w				1	1	1	1				1043.000064
1667	control	17-May	17	24	17:24:00	0.725	d	knee			1	1	1	1	Up_leg	19	knee	1044
1668	control	17-May	17	29	17:29:00	0.7284722	e	thigh			1	1	1	1	Up_leg	19	thigh	1048.999968
1669	pyrethroid	18-May	10	40	10:40:00	0.4444444	e	shoulder			1	0	0	1	Post_trunk	18	shoulder	639.999936
1670	pyrethroid	18-May	10	47	10:47:00	0.4493056	d	knee			1	0	0	1	Up_leg	19	knee	647.000064
1671	pyrethroid	18-May	11	0	11:00:00	0.4583333	e	knee			1	0	0	1	Up_leg	19	knee	659.999952
1672	pyrethroid	18-May	11	8	11:08:00	0.4638889	w			middlebodyigeres	0	0	0	1				668.000016
1673	pyrethroid	18-May	11	16	11:16:00	0.4694444	d	calf			1	0	0	1	Low_leg	14	calf	675.999936
1674	pyrethroid	18-May	11	16	11:16:00	0.4694444	w				1	0	0	1				675.999936
1675	pyrethroid	18-May	11	19	11:19:00	0.4715278	w				1	0	0	1				679.000032
1676	pyrethroid	18-May	11	26	11:26:00	0.4763889	w				1	0	0	1				686.000016
1677	pyrethroid	18-May	11	26	11:26:00	0.4763889	w				1	0	0	1				686.000016
1678	pyrethroid	18-May	11	28	11:28:00	0.4777778	w				1	0	0	1				688.000032
1679	pyrethroid	18-May	11	45	11:45:00	0.4895833	e	neck			1	0	0	1	Head	9	neck	704.999952
1680	pyrethroid	18-May	11	53	11:53:00	0.4951389	d	knee			1	0	0	1	Up_leg	19	knee	713.000016
1681	pyrethroid	18-May	12	16	12:16:00	0.5111111	w				1	0	0	1				735.999984
1682	pyrethroid	18-May	12	30	12:30:00	0.5208333	w				1	0	0	1				749.999952
1683	pyrethroid	18-May	12	34	12:34:00	0.5236111	e	toe			1	0	0	1	Foot	7	toe	753.999984
1684	pyrethroid	18-May	12	37	12:37:00	0.5256944	w				1	0	0	1				756.999936
1685	pyrethroid	18-May	12	46	12:46:00	0.5319444	e	elbow			1	0	0	1	Low_up_arm	14	elbow	765.999936
1686	pyrethroid	18-May	12	59	12:59:00	0.5409722	e	neck			1	0	0	1	Head	9	neck	778.999968
1687	pyrethroid	18-May	12	59	12:59:00	0.5409722	e	upper arm			1	0	0	1	Low_up_arm	14	upper arm	778.999968
1688	pyrethroid	18-May	13	4	13:04:00	0.5444444	e	ankle			1	1	1	1	Foot	7	ankle	783.999936
1689	pyrethroid	18-May	13	16	13:16:00	0.5527778	e	ankle			1	1	1	1	Foot	7	ankle	796.000032
1690	pyrethroid	18-May	13	16	13:16:00	0.5527778	e	shoulder			1	1	1	1	Post_trunk	18	shoulder	796.000032
1691	pyrethroid	18-May	13	23	13:23:00	0.5576389	e	hand			1	1	1	1	Hand	5	hand	803.000016
1692	pyrethroid	18-May	13	27	13:27:00	0.5604167	d	shin			1	1	1	1	Low_leg	14	shin	807.000048
1693	pyrethroid	18-May	13	49	13:49:00	0.5756944	d	upper arm			1	1	1	1	Low_up_arm	14	upper arm	828.999936
1694	pyrethroid	18-May	13	52	13:52:00	0.5777778	w				1	1	1	1				832.000032
1695	pyrethroid	18-May	13	52	13:52:00	0.5777778	w				1	1	1	1				832.000032
1696	pyrethroid	18-May	13	52	13:52:00	0.5777778	w				1	1	1	1				832.000032
1697	pyrethroid	18-May	14	0	14:00:00	0.5833333	d	forehead			1	1	1	1	Head	9	forehead	839.999952
1698	pyrethroid	18-May	14	6	14:06:00	0.5875	w				1	1	1	1				846
1699	pyrethroid	18-May	14	35	14:35:00	0.6076389	w			unfed	1	1	1	1				875.000016
1700	pyrethroid	18-May	14	39	14:39:00	0.6104167	d	knee			1	1	1	1	Up_leg	19	knee	879.000048
1701	pyrethroid	18-May	14	39	14:39:00	0.6104167	w				1	1	1	1				879.000048
1702	pyrethroid	18-May	14	42	14:42:00	0.6125	d	knee			1	1	1	1	Up_leg	19	knee	882
1703	pyrethroid	18-May	14	42	14:42:00	0.6125	w				1	1	1	1				882
1704	pyrethroid	18-May	14	48	14:48:00	0.6166667	e	calf			1	1	1	1	Low_leg	14	calf	888.000048
1705	pyrethroid	18-May	14	52	14:52:00	0.6194444	w				1	1	1	1				891.999936
1706	pyrethroid	18-May	15	6	15:06:00	0.6291667	d	upper arm			1	1	1	1	Low_up_arm	14	upper arm	906.000048
1707	pyrethroid	18-May	15	8	15:08:00	0.6305556	d	thigh			1	1	1	1	Up_leg	19	thigh	908.000064
1708	pyrethroid	18-May	15	9	15:09:00	0.63125	d	torso			1	1	1	1	Anterior_trunk	14	torso	909
1709	pyrethroid	18-May	15	12	15:12:00	0.6333333	d	calf			1	1	1	1	Low_leg	14	calf	911.999952
1710	pyrethroid	18-May	15	16	15:16:00	0.6361111	e	shoulder			1	1	1	1	Post_trunk	18	shoulder	915.999984
1711	pyrethroid	18-May	15	21	15:21:00	0.6395833	d	knee			1	1	1	1	Up_leg	19	knee	920.999952
1712	pyrethroid	18-May	15	23	15:23:00	0.6409722	e	upper arm			1	1	1	1	Low_up_arm	14	upper arm	922.999968
1713	pyrethroid	18-May	15	31	15:31:00	0.6465278	w				1	1	1	1				931.000032
1714	pyrethroid	18-May	15	34	15:34:00	0.6486111	d	calf			1	1	1	1	Low_leg	14	calf	933.999984
1715	pyrethroid	18-May	15	34	15:34:00	0.6486111	w				1	1	1	1				933.999984
1716	pyrethroid	18-May	15	39	15:39:00	0.6520833	w				1	1	1	1				938.999952
1717	pyrethroid	18-May	15	40	15:40:00	0.6527778	w				1	1	1	1				940.000032
1718	pyrethroid	18-May	15	44	15:44:00	0.6555556	w				1	1	1	1				944.000064
1719	pyrethroid	18-May	15	45	15:45:00	0.65625	e	bottom			1	1	1	1	Post_trunk	5	bottom	945
1720	pyrethroid	18-May	15	48	15:48:00	0.6583333	d	calf			1	1	1	1	Low_leg	14	calf	947.999952
1721	pyrethroid	18-May	15	52	15:52:00	0.6611111	e	calf			1	1	1	1	Low_leg	14	calf	951.999984
1722	pyrethroid	18-May	15	53	15:53:00	0.6618056	d	knee			1	1	1	1	Up_leg	19	knee	953.000064
1723	pyrethroid	18-May	15	57	15:57:00	0.6645833	d	torso			1	1	1	1	Anterior_trunk	14	torso	956.999952
1724	pyrethroid	18-May	15	57	15:57:00	0.6645833	e	shoulder			1	1	1	1	Post_trunk	18	shoulder	956.999952
1725	pyrethroid	18-May	15	57	15:57:00	0.6645833	w				1	1	1	1				956.999952
1726	pyrethroid	18-May	15	59	15:59:00	0.6659722	e	elbow			1	1	1	1	Low_up_arm	14	elbow	958.999968
1727	pyrethroid	18-May	16	2	16:02:00	0.6680556	e	elbow			1	1	1	1	Low_up_arm	14	elbow	962.000064
1728	pyrethroid	18-May	16	2	16:02:00	0.6680556	e	shoulder			1	1	1	1	Post_trunk	18	shoulder	962.000064
1729	pyrethroid	18-May	16	2	16:02:00	0.6680556	w				1	1	1	1				962.000064
1730	pyrethroid	18-May	16	8	16:08:00	0.6722222	d	cheek			1	1	1	1	Head	9	cheek	967.999968
1731	pyrethroid	18-May	16	10	16:10:00	0.6736111	e	cheek			1	1	1	1	Head	9	cheek	969.999984
1732	pyrethroid	18-May	16	10	16:10:00	0.6736111	e	forearm			1	1	1	1	Low_up_arm	14	forearm	969.999984
1733	pyrethroid	18-May	16	10	16:10:00	0.6736111	e	forearm			1	1	1	1	Low_up_arm	14	forearm	969.999984
1734	pyrethroid	18-May	16	10	16:10:00	0.6736111	e	wrist			1	1	1	1	Hand	5	wrist	969.999984
1735	pyrethroid	18-May	16	10	16:10:00	0.6736111	w				1	1	1	1				969.999984
1736	pyrethroid	18-May	16	11	16:11:00	0.6743056	e	upper arm			1	1	1	1	Low_up_arm	14	upper arm	971.000064
1737	pyrethroid	18-May	16	11	16:11:00	0.6743056	e	upper arm			1	1	1	1	Low_up_arm	14	upper arm	971.000064
1738	pyrethroid	18-May	16	12	16:12:00	0.675	e	calf			1	1	1	1	Low_leg	14	calf	972
1739	pyrethroid	18-May	16	12	16:12:00	0.675	e	upper arm			1	1	1	1	Low_up_arm	14	upper arm	972
1740	pyrethroid	18-May	16	13	16:13:00	0.6756944	d	calf			1	1	1	1	Low_leg	14	calf	972.999936
1741	pyrethroid	18-May	16	13	16:13:00	0.6756944	w				1	1	1	1				972.999936
1742	pyrethroid	18-May	16	16	16:16:00	0.6777778	d	forearm			1	1	1	1	Low_up_arm	14	forearm	976.000032
1743	pyrethroid	18-May	16	18	16:18:00	0.6791667	w				1	1	1	1				978.000048
1744	pyrethroid	18-May	16	27	16:27:00	0.6854167	e	cheek			1	1	1	1	Head	9	cheek	987.000048
1745	pyrethroid	18-May	16	32	16:32:00	0.6888889	e	calf			1	1	1	1	Low_leg	14	calf	992.000016
1746	pyrethroid	18-May	16	33	16:33:00	0.6895833	d	cheek			1	1	1	1	Head	9	cheek	992.999952
1747	pyrethroid	18-May	16	33	16:33:00	0.6895833	e	knee			1	1	1	1	Up_leg	19	knee	992.999952
1748	pyrethroid	18-May	16	36	16:36:00	0.6916667	w				1	1	1	1				996.000048
1749	pyrethroid	18-May	16	36	16:36:00	0.6916667	w				1	1	1	1				996.000048
1750	pyrethroid	18-May	16	38	16:38:00	0.6930556	e	wrist			1	1	1	1	Hand	5	wrist	998.000064
1751	pyrethroid	18-May	16	53	16:53:00	0.7034722	d	forearm			1	1	1	1	Low_up_arm	14	forearm	1012.999968
1752	pyrethroid	18-May	16	57	16:57:00	0.70625	d	calf			1	1	1	1	Low_leg	14	calf	1017
1753	pyrethroid	18-May	17	1	17:01:00	0.7090278	e	calf			1	1	1	1	Low_leg	14	calf	1021.000032
1754	pyrethroid	18-May	17	3	17:03:00	0.7104167	e	neck			1	1	1	1	Head	9	neck	1023.000048
1755	pyrethroid	18-May	17	4	17:04:00	0.7111111	w				1	1	1	1				1023.999984
1756	pyrethroid	18-May	17	8	17:08:00	0.7138889	d	knee			1	1	1	1	Up_leg	19	knee	1028.000016
1757	pyrethroid	18-May	17	12	17:12:00	0.7166667	d	knee	left		1	1	1	1	Up_leg	19	knee	1032.000048
1758	pyrethroid	18-May	17	12	17:12:00	0.7166667	d	knee	right		1	1	1	1	Up_leg	19	knee	1032.000048
1759	pyrethroid	18-May	17	16	17:16:00	0.7194444	w				1	1	1	1				1035.999936
1760	pyrethroid	18-May	17	20	17:20:00	0.7222222	d	calf			1	1	1	1	Low_leg	14	calf	1039.999968
1761	pyrethroid	18-May	17	22	17:22:00	0.7236111	d	knee			1	1	1	1	Up_leg	19	knee	1041.999984
1762	pyrethroid	18-May	17	24	17:24:00	0.725	e	chest			1	1	1	1	Anterior_trunk	14	chest	1044
1763	pyrethroid	18-May	17	27	17:27:00	0.7270833	e	forearm			1	1	1	1	Low_up_arm	14	forearm	1046.999952
1764	control	19-May	11	4	11:04:00	0.4611111	d	calf			1	0	0	1	Low_leg	14	calf	663.999984
1765	control	19-May	11	21	11:21:00	0.4729167	d	calf			1	0	0	1	Low_leg	14	calf	681.000048
1766	control	19-May	11	24	11:24:00	0.475	w				1	0	0	1				684
1767	control	19-May	11	29	11:29:00	0.4784722	w				1	0	0	1				688.999968
1768	control	19-May	11	34	11:34:00	0.4819444	w				1	0	0	1				693.999936
1769	control	19-May	11	35	11:35:00	0.4826389	e	calf			1	0	0	1	Low_leg	14	calf	695.000016
1770	control	19-May	11	38	11:38:00	0.4847222	e	calf			1	0	0	1	Low_leg	14	calf	697.999968
1771	control	19-May	11	38	11:38:00	0.4847222	w				1	0	0	1				697.999968
1772	control	19-May	11	46	11:46:00	0.4902778	w				1	0	0	1				706.000032
1773	control	19-May	11	50	11:50:00	0.4930556	e	lower leg			1	0	0	1	Low_leg	14	lower leg	710.000064
1774	control	19-May	11	59	11:59:00	0.4993056	w				1	0	0	1				719.000064
1775	control	19-May	12	0	12:00:00	0.5	w				1	0	0	1				720
1776	control	19-May	12	2	12:02:00	0.5013889	w				1	0	0	1				722.000016
1777	control	19-May	12	7	12:07:00	0.5048611	e	torso			1	0	0	1	Anterior_trunk	14	torso	726.999984
1778	control	19-May	12	22	12:22:00	0.5152778	d	back			1	0	0	1	Post_trunk	18	back	742.000032
1779	control	19-May	12	22	12:22:00	0.5152778	d	back			1	0	0	1	Post_trunk	18	back	742.000032
1780	control	19-May	12	22	12:22:00	0.5152778	d	shoulder			1	0	0	1	Post_trunk	18	shoulder	742.000032
1781	control	19-May	12	22	12:22:00	0.5152778	e	neck			1	0	0	1	Head	9	neck	742.000032
1782	control	19-May	12	24	12:24:00	0.5166667	d	back			1	0	0	1	Post_trunk	18	back	744.000048
1783	control	19-May	12	24	12:24:00	0.5166667	d	back			1	0	0	1	Post_trunk	18	back	744.000048
1784	control	19-May	12	24	12:24:00	0.5166667	d	neck			1	0	0	1	Head	9	neck	744.000048
1785	control	19-May	12	24	12:24:00	0.5166667	e	chin			1	0	0	1	Head	9	chin	744.000048
1786	control	19-May	12	26	12:26:00	0.5180556	d	chest			1	0	0	1	Anterior_trunk	14	chest	746.000064
1787	control	19-May	12	26	12:26:00	0.5180556	e	ear			1	0	0	1	Head	9	ear	746.000064
1788	control	19-May	12	27	12:27:00	0.51875	d	calf			1	0	0	1	Low_leg	14	calf	747
1789	control	19-May	12	27	12:27:00	0.51875	d	lower leg			1	0	0	1	Low_leg	14	lower leg	747
1790	control	19-May	12	27	12:27:00	0.51875	e	forearm			1	0	0	1	Low_up_arm	14	forearm	747
1791	control	19-May	12	28	12:28:00	0.5194444	e	upper arm			1	0	0	1	Low_up_arm	14	upper arm	747.999936
1792	control	19-May	12	29	12:29:00	0.5201389	w				1	0	0	1				749.000016
1793	control	19-May	12	30	12:30:00	0.5208333	d	calf			1	0	0	1	Low_leg	14	calf	749.999952
1794	control	19-May	12	30	12:30:00	0.5208333	d	lower leg			1	0	0	1	Low_leg	14	lower leg	749.999952
1795	control	19-May	12	30	12:30:00	0.5208333	w				1	0	0	1				749.999952
1796	control	19-May	12	30	12:30:00	0.5208333	w				1	0	0	1				749.999952
1797	control	19-May	12	31	12:31:00	0.5215278	e	shoulder			1	0	0	1	Post_trunk	18	shoulder	751.000032
1798	control	19-May	12	33	12:33:00	0.5229167	e	upper arm			1	0	0	1	Low_up_arm	14	upper arm	753.000048
1799	control	19-May	12	33	12:33:00	0.5229167	e	wrist			1	0	0	1	Hand	5	wrist	753.000048
1800	control	19-May	12	34	12:34:00	0.5236111	w				1	0	0	1				753.999984
1801	control	19-May	12	35	12:35:00	0.5243056	e	ankle			1	0	0	1	Foot	7	ankle	755.000064
1802	control	19-May	12	36	12:36:00	0.525	w				1	0	0	1				756
1803	control	19-May	12	36	12:36:00	0.525	w				1	0	0	1				756
1804	control	19-May	12	37	12:37:00	0.5256944	d	heel			1	0	0	1	Foot	7	heel	756.999936
1805	control	19-May	12	37	12:37:00	0.5256944	w				1	0	0	1				756.999936
1806	control	19-May	12	41	12:41:00	0.5284722	e	wrist			1	0	0	1	Hand	5	wrist	760.999968
1807	control	19-May	12	43	12:43:00	0.5298611	d	shoulder			1	0	0	1	Post_trunk	18	shoulder	762.999984
1808	control	19-May	12	45	12:45:00	0.53125	e	knee			1	0	0	1	Up_leg	19	knee	765
1809	control	19-May	12	45	12:45:00	0.53125	e	upper arm			1	0	0	1	Low_up_arm	14	upper arm	765
1810	control	19-May	12	50	12:50:00	0.5347222	d	foot			1	0	0	1	Foot	7	foot	769.999968
1811	control	19-May	12	51	12:51:00	0.5354167	d	back			1	0	0	1	Post_trunk	18	back	771.000048
1812	control	19-May	12	51	12:51:00	0.5354167	e	forehead			1	0	0	1	Head	9	forehead	771.000048
1813	control	19-May	12	51	12:51:00	0.5354167	w				1	0	0	1				771.000048
1814	control	19-May	12	51	12:51:00	0.5354167	w				1	0	0	1				771.000048
1815	control	19-May	12	53	12:53:00	0.5368056	d	knee			1	0	0	1	Up_leg	19	knee	773.000064
1816	control	19-May	12	53	12:53:00	0.5368056	d	shoulder			1	0	0	1	Post_trunk	18	shoulder	773.000064
1817	control	19-May	12	53	12:53:00	0.5368056	e	chest			1	0	0	1	Anterior_trunk	14	chest	773.000064
1818	control	19-May	12	53	12:53:00	0.5368056	w				1	0	0	1				773.000064
1819	control	19-May	12	54	12:54:00	0.5375	d	back			1	0	0	1	Post_trunk	18	back	774
1820	control	19-May	12	55	12:55:00	0.5381944	d	shoulder			1	0	0	1	Post_trunk	18	shoulder	774.999936
1821	control	19-May	12	56	12:56:00	0.5388889	d	elbow			1	0	0	1	Low_up_arm	14	elbow	776.000016
1822	control	19-May	12	56	12:56:00	0.5388889	d	elbow			1	0	0	1	Low_up_arm	14	elbow	776.000016
1823	control	19-May	12	58	12:58:00	0.5402778	d	back			1	0	0	1	Post_trunk	18	back	778.000032
1824	control	19-May	12	58	12:58:00	0.5402778	d	lower leg			1	0	0	1	Low_leg	14	lower leg	778.000032
1825	control	19-May	12	58	12:58:00	0.5402778	w				1	0	0	1				778.000032
1826	control	19-May	12	58	12:58:00	0.5402778	w				1	0	0	1				778.000032
1827	control	19-May	12	59	12:59:00	0.5409722	d	elbow			1	0	0	1	Low_up_arm	14	elbow	778.999968
1828	control	19-May	12	59	12:59:00	0.5409722	e	upper arm			1	0	0	1	Low_up_arm	14	upper arm	778.999968
1829	control	19-May	12	59	12:59:00	0.5409722	w				1	0	0	1				778.999968
1830	control	19-May	13	2	13:02:00	0.5430556	w				1	1	1	1				782.000064
1831	control	19-May	13	2	13:02:00	0.5430556	w				1	1	1	1				782.000064
1832	control	19-May	13	2	13:02:00	0.5430556	w				1	1	1	1				782.000064
1833	control	19-May	13	6	13:06:00	0.5458333	e	elbow			1	1	1	1	Low_up_arm	14	elbow	785.999952
1834	control	19-May	13	6	13:06:00	0.5458333	w				1	1	1	1				785.999952
1835	control	19-May	13	8	13:08:00	0.5472222	d	calf			1	1	1	1	Low_leg	14	calf	787.999968
1836	control	19-May	13	8	13:08:00	0.5472222	d	shin			1	1	1	1	Low_leg	14	shin	787.999968
1837	control	19-May	13	9	13:09:00	0.5479167	d	shoulder			1	1	1	1	Post_trunk	18	shoulder	789.000048
1838	control	19-May	13	9	13:09:00	0.5479167	e	cheek			1	1	1	1	Head	9	cheek	789.000048
1839	control	19-May	13	11	13:11:00	0.5493056	e	lip			1	1	1	1	Head	9	lip	791.000064
1840	control	19-May	13	12	13:12:00	0.55	w				1	1	1	1				792
1841	control	19-May	13	12	13:12:00	0.55	w				1	1	1	1				792
1842	control	19-May	13	12	13:12:00	0.55	w				1	1	1	1				792
1843	control	19-May	13	14	13:14:00	0.5513889	w				1	1	1	1				794.000016
1844	control	19-May	13	18	13:18:00	0.5541667	d	torso			1	1	1	1	Anterior_trunk	14	torso	798.000048
1845	control	19-May	13	20	13:20:00	0.5555556	e	elbow			1	1	1	1	Low_up_arm	14	elbow	800.000064
1846	control	19-May	13	20	13:20:00	0.5555556	e	knee			1	1	1	1	Up_leg	19	knee	800.000064
1847	control	19-May	13	27	13:27:00	0.5604167	e	elbow			1	1	1	1	Low_up_arm	14	elbow	807.000048
1848	control	19-May	13	28	13:28:00	0.5611111	e	calf			1	1	1	1	Low_leg	14	calf	807.999984
1849	control	19-May	13	43	13:43:00	0.5715278	e	chest			1	1	1	1	Anterior_trunk	14	chest	823.000032
1850	control	19-May	13	48	13:48:00	0.575	d	back			1	1	1	1	Post_trunk	18	back	828
1851	control	19-May	13	48	13:48:00	0.575	d	shoulder			1	1	1	1	Post_trunk	18	shoulder	828
1852	control	19-May	13	50	13:50:00	0.5763889	d	shoulder			1	1	1	1	Post_trunk	18	shoulder	830.000016
1853	control	19-May	13	51	13:51:00	0.5770833	e	ear			1	1	1	1	Head	9	ear	830.999952
1854	control	19-May	13	52	13:52:00	0.5777778	d	back			1	1	1	1	Post_trunk	18	back	832.000032
1855	control	19-May	13	52	13:52:00	0.5777778	d	back			1	1	1	1	Post_trunk	18	back	832.000032
1856	control	19-May	13	53	13:53:00	0.5784722	d	back			1	1	1	1	Post_trunk	18	back	832.999968
1857	control	19-May	13	53	13:53:00	0.5784722	d	knee			1	1	1	1	Up_leg	19	knee	832.999968
1858	control	19-May	13	53	13:53:00	0.5784722	d	shoulder			1	1	1	1	Post_trunk	18	shoulder	832.999968
1859	control	19-May	13	58	13:58:00	0.5819444	e	forearm			1	1	1	1	Low_up_arm	14	forearm	837.999936
1860	control	19-May	14	3	14:03:00	0.5854167	e	heel			1	1	1	1	Foot	7	heel	843.000048
1861	control	19-May	14	8	14:08:00	0.5888889	d	shoulder			1	1	1	1	Post_trunk	18	shoulder	848.000016
1862	control	19-May	14	9	14:09:00	0.5895833	d	shoulder			1	1	1	1	Post_trunk	18	shoulder	848.999952
1863	control	19-May	14	13	14:13:00	0.5923611	w				1	1	1	1				852.999984
1864	control	19-May	14	26	14:26:00	0.6013889	e	calf			1	1	1	1	Low_leg	14	calf	866.000016
1865	control	19-May	14	29	14:29:00	0.6034722	w				1	1	1	1				868.999968
1866	control	19-May	14	33	14:33:00	0.60625	d	knee			1	1	1	1	Up_leg	19	knee	873
1867	control	19-May	14	43	14:43:00	0.6131944	d	knee			1	1	1	1	Up_leg	19	knee	882.999936
1868	control	19-May	14	44	14:44:00	0.6138889	w				1	1	1	1				884.000016
1869	control	19-May	14	44	14:44:00	0.6138889	w				1	1	1	1				884.000016
1870	control	19-May	14	45	14:45:00	0.6145833	d	shin			1	1	1	1	Low_leg	14	shin	884.999952
1871	control	19-May	14	45	14:45:00	0.6145833	d	torso			1	1	1	1	Anterior_trunk	14	torso	884.999952
1872	control	19-May	14	45	14:45:00	0.6145833	e	ear			1	1	1	1	Head	9	ear	884.999952
1873	control	19-May	14	46	14:46:00	0.6152778	w				1	1	1	1				886.000032
1874	control	19-May	14	48	14:48:00	0.6166667	d	shoulder			1	1	1	1	Post_trunk	18	shoulder	888.000048
1875	control	19-May	14	49	14:49:00	0.6173611	d	knee			1	1	1	1	Up_leg	19	knee	888.999984
1876	control	19-May	14	49	14:49:00	0.6173611	e	cheek			1	1	1	1	Head	9	cheek	888.999984
1877	control	19-May	14	51	14:51:00	0.61875	d	neck			1	1	1	1	Head	9	neck	891
1878	control	19-May	14	51	14:51:00	0.61875	d	shoulder			1	1	1	1	Post_trunk	18	shoulder	891
1879	control	19-May	14	51	14:51:00	0.61875	e	cheek			1	1	1	1	Head	9	cheek	891
1880	control	19-May	14	54	14:54:00	0.6208333	w				1	1	1	1				893.999952
1881	control	19-May	14	55	14:55:00	0.6215278	d	chest			1	1	1	1	Anterior_trunk	14	chest	895.000032
1882	control	19-May	14	55	14:55:00	0.6215278	d	thigh			1	1	1	1	Up_leg	19	thigh	895.000032
1883	control	19-May	14	55	14:55:00	0.6215278	d	torso			1	1	1	1	Anterior_trunk	14	torso	895.000032
1884	control	19-May	14	58	14:58:00	0.6236111	d	elbow			1	1	1	1	Low_up_arm	14	elbow	897.999984
1885	control	19-May	15	6	15:06:00	0.6291667	w				1	1	1	1				906.000048
1886	control	19-May	15	6	15:06:00	0.6291667	w				1	1	1	1				906.000048
1887	control	19-May	15	7	15:07:00	0.6298611	d	knee			1	1	1	1	Up_leg	19	knee	906.999984
1888	control	19-May	15	9	15:09:00	0.63125	d	wrist			1	1	1	1	Hand	5	wrist	909
1889	control	19-May	15	9	15:09:00	0.63125	w				1	1	1	1				909
1890	control	19-May	15	10	15:10:00	0.6319444	d	torso			1	1	1	1	Anterior_trunk	14	torso	909.999936
1891	control	19-May	15	11	15:11:00	0.6326389	w				1	1	1	1				911.000016
1892	control	19-May	15	14	15:14:00	0.6347222	d	shoulder			1	1	1	1	Post_trunk	18	shoulder	913.999968
1893	control	19-May	15	23	15:23:00	0.6409722	d	chin			1	1	1	1	Head	9	chin	922.999968
1894	control	19-May	15	23	15:23:00	0.6409722	w				1	1	1	1				922.999968
1895	control	19-May	15	26	15:26:00	0.6430556	e	elbow			1	1	1	1	Low_up_arm	14	elbow	926.000064
1896	control	19-May	15	28	15:28:00	0.6444444	e	forehead			1	1	1	1	Head	9	forehead	927.999936
1897	control	19-May	15	34	15:34:00	0.6486111	d	thigh			1	1	1	1	Up_leg	19	thigh	933.999984
1898	control	19-May	15	35	15:35:00	0.6493056	e	ear			1	1	1	1	Head	9	ear	935.000064
1899	control	19-May	15	36	15:36:00	0.65	d	elbow			1	1	1	1	Low_up_arm	14	elbow	936
1900	control	19-May	15	37	15:37:00	0.6506944	w				1	1	1	1				936.999936
1901	control	19-May	15	37	15:37:00	0.6506944	w				1	1	1	1				936.999936
1902	control	19-May	15	37	15:37:00	0.6506944	w				1	1	1	1				936.999936
1903	control	19-May	15	40	15:40:00	0.6527778	e	lip			1	1	1	1	Head	9	lip	940.000032
1904	control	19-May	15	44	15:44:00	0.6555556	d	calf			1	1	1	1	Low_leg	14	calf	944.000064
1905	control	19-May	15	45	15:45:00	0.65625	w				1	1	1	1				945
1906	control	19-May	15	45	15:45:00	0.65625	w				1	1	1	1				945
1907	control	19-May	15	46	15:46:00	0.6569444	w				1	1	1	1				945.999936
1908	control	19-May	15	47	15:47:00	0.6576389	e	elbow			1	1	1	1	Low_up_arm	14	elbow	947.000016
1909	control	19-May	16	1	16:01:00	0.6673611	w				1	1	1	1				960.999984
1910	control	19-May	16	10	16:10:00	0.6736111	w				1	1	1	1				969.999984
1911	pyrethroid	20-May	12	30	12:30:00	0.5208333	w				1	0	0	1				749.999952
1912	pyrethroid	20-May	12	45	12:45:00	0.53125	d	foot			1	0	0	1	Foot	7	foot	765
1913	pyrethroid	20-May	13	19	13:19:00	0.5548611	e	hand			1	1	1	1	Hand	5	hand	798.999984
1914	pyrethroid	20-May	13	23	13:23:00	0.5576389	w				1	1	1	1				803.000016
1915	pyrethroid	20-May	13	23	13:23:00	0.5576389	w				1	1	1	1				803.000016
1916	pyrethroid	20-May	13	48	13:48:00	0.575	d	upper arm			1	1	1	1	Low_up_arm	14	upper arm	828
1917	pyrethroid	20-May	13	49	13:49:00	0.5756944	w				1	1	1	1				828.999936
1918	pyrethroid	20-May	13	49	13:49:00	0.5756944	w				1	1	1	1				828.999936
1919	pyrethroid	20-May	13	50	13:50:00	0.5763889	w				1	1	1	1				830.000016
1920	pyrethroid	20-May	13	50	13:50:00	0.5763889	w				1	1	1	1				830.000016
1921	pyrethroid	20-May	13	52	13:52:00	0.5777778	d	forehead			1	1	1	1	Head	9	forehead	832.000032
1922	pyrethroid	20-May	13	52	13:52:00	0.5777778	e	eyebrow			1	1	1	1	Head	9	eyebrow	832.000032
1923	pyrethroid	20-May	13	54	13:54:00	0.5791667	e	elbow			1	1	1	1	Low_up_arm	14	elbow	834.000048
1924	pyrethroid	20-May	13	55	13:55:00	0.5798611	w				1	1	1	1				834.999984
1925	pyrethroid	20-May	13	56	13:56:00	0.5805556	w				1	1	1	1				836.000064
1926	pyrethroid	20-May	14	2	14:02:00	0.5847222	e	thigh			1	1	1	1	Up_leg	19	thigh	841.999968
1927	pyrethroid	20-May	14	5	14:05:00	0.5868056	d	shoulder			1	1	1	1	Post_trunk	18	shoulder	845.000064
1928	pyrethroid	20-May	14	5	14:05:00	0.5868056	w				1	1	1	1				845.000064
1929	pyrethroid	20-May	14	5	14:05:00	0.5868056	w				1	1	1	1				845.000064
1930	pyrethroid	20-May	14	5	14:05:00	0.5868056	w				1	1	1	1				845.000064
1931	pyrethroid	20-May	14	6	14:06:00	0.5875	w				1	1	1	1				846
1932	pyrethroid	20-May	14	6	14:06:00	0.5875	w				1	1	1	1				846
1933	pyrethroid	20-May	14	7	14:07:00	0.5881944	w				1	1	1	1				846.999936
1934	pyrethroid	20-May	14	7	14:07:00	0.5881944	w				1	1	1	1				846.999936
1935	pyrethroid	20-May	14	7	14:07:00	0.5881944	w				1	1	1	1				846.999936
1936	pyrethroid	20-May	14	7	14:07:00	0.5881944	w				1	1	1	1				846.999936
1937	pyrethroid	20-May	14	8	14:08:00	0.5888889	w				1	1	1	1				848.000016
1938	pyrethroid	20-May	14	10	14:10:00	0.5902778	d	elbow			1	1	1	1	Low_up_arm	14	elbow	850.000032
1939	pyrethroid	20-May	14	10	14:10:00	0.5902778	d	shin			1	1	1	1	Low_leg	14	shin	850.000032
1940	pyrethroid	20-May	14	11	14:11:00	0.5909722	w				1	1	1	1				850.999968
1941	pyrethroid	20-May	14	16	14:16:00	0.5944444	w				1	1	1	1				855.999936
1942	pyrethroid	20-May	14	16	14:16:00	0.5944444	w				1	1	1	1				855.999936
1943	pyrethroid	20-May	14	27	14:27:00	0.6020833	e	shoulder			1	1	1	1	Post_trunk	18	shoulder	866.999952
1944	pyrethroid	20-May	14	28	14:28:00	0.6027778	d	neck			1	1	1	1	Head	9	neck	868.000032
1945	pyrethroid	20-May	14	29	14:29:00	0.6034722	e	shoulder			1	1	1	1	Post_trunk	18	shoulder	868.999968
1946	pyrethroid	20-May	14	30	14:30:00	0.6041667	w				1	1	1	1				870.000048
1947	pyrethroid	20-May	14	43	14:43:00	0.6131944	w				1	1	1	1				882.999936
1948	pyrethroid	20-May	14	51	14:51:00	0.61875	e	shoulder			1	1	1	1	Post_trunk	18	shoulder	891
1949	pyrethroid	20-May	15	3	15:03:00	0.6270833	d	knee			1	1	1	1	Up_leg	19	knee	902.999952
1950	pyrethroid	20-May	15	6	15:06:00	0.6291667	w				1	1	1	1				906.000048
1951	pyrethroid	20-May	15	20	15:20:00	0.6388889	d	shoulder			1	1	1	1	Post_trunk	18	shoulder	920.000016
1952	pyrethroid	20-May	15	32	15:32:00	0.6472222	d	forehead			1	1	1	1	Head	9	forehead	931.999968
1953	pyrethroid	20-May	15	32	15:32:00	0.6472222	d	shoulder			1	1	1	1	Post_trunk	18	shoulder	931.999968
1954	pyrethroid	20-May	15	33	15:33:00	0.6479167	d	calf			1	1	1	1	Low_leg	14	calf	933.000048
1955	pyrethroid	20-May	15	33	15:33:00	0.6479167	d	shoulder			1	1	1	1	Post_trunk	18	shoulder	933.000048
1956	pyrethroid	20-May	15	34	15:34:00	0.6486111	d	calf			1	1	1	1	Low_leg	14	calf	933.999984
1957	pyrethroid	20-May	15	34	15:34:00	0.6486111	e	cheek			1	1	1	1	Head	9	cheek	933.999984
1958	pyrethroid	20-May	15	34	15:34:00	0.6486111	e	shoulder			1	1	1	1	Post_trunk	18	shoulder	933.999984
1959	pyrethroid	20-May	15	35	15:35:00	0.6493056	w				1	1	1	1				935.000064
1960	pyrethroid	20-May	15	37	15:37:00	0.6506944	e	upper arm			1	1	1	1	Low_up_arm	14	upper arm	936.999936
1961	pyrethroid	20-May	15	37	15:37:00	0.6506944	e	wrist			1	1	1	1	Hand	5	wrist	936.999936
1962	pyrethroid	20-May	15	40	15:40:00	0.6527778	d	upper arm			1	1	1	1	Low_up_arm	14	upper arm	940.000032
1963	pyrethroid	20-May	15	41	15:41:00	0.6534722	d	calf			1	1	1	1	Low_leg	14	calf	940.999968
1964	pyrethroid	20-May	15	42	15:42:00	0.6541667	w				1	1	1	1				942.000048
1965	pyrethroid	20-May	15	43	15:43:00	0.6548611	d	ankle			1	1	1	1	Foot	7	ankle	942.999984
1966	pyrethroid	20-May	15	45	15:45:00	0.65625	d	cheek			1	1	1	1	Head	9	cheek	945
1967	pyrethroid	20-May	15	45	15:45:00	0.65625	e	nose			1	1	1	1	Head	9	nose	945
1968	pyrethroid	20-May	15	45	15:45:00	0.65625	e	upper arm			1	1	1	1	Low_up_arm	14	upper arm	945
1969	pyrethroid	20-May	15	48	15:48:00	0.6583333	e	wrist			1	1	1	1	Hand	5	wrist	947.999952
1970	pyrethroid	20-May	15	48	15:48:00	0.6583333	w				1	1	1	1				947.999952
1971	pyrethroid	20-May	15	49	15:49:00	0.6590278	w				1	1	1	1				949.000032
1972	pyrethroid	20-May	15	51	15:51:00	0.6604167	w			culex	0	1	0	1				951.000048
1973	pyrethroid	20-May	15	53	15:53:00	0.6618056	d	foot			1	1	1	1	Foot	7	foot	953.000064
1974	pyrethroid	20-May	15	58	15:58:00	0.6652778	d	elbow			1	1	1	1	Low_up_arm	14	elbow	958.000032
1975	pyrethroid	20-May	16	5	16:05:00	0.6701389	w				1	1	1	1				965.000016
1976	pyrethroid	20-May	16	6	16:06:00	0.6708333	w				1	1	1	1				965.999952
1977	pyrethroid	20-May	16	13	16:13:00	0.6756944	d	shoulder			1	1	1	1	Post_trunk	18	shoulder	972.999936
1978	pyrethroid	20-May	16	19	16:19:00	0.6798611	w				1	1	1	1				978.999984
1979	pyrethroid	20-May	16	19	16:19:00	0.6798611	w				1	1	1	1				978.999984
1980	pyrethroid	20-May	16	20	16:20:00	0.6805556	w				1	1	1	1				980.000064
1981	pyrethroid	20-May	16	25	16:25:00	0.6840278	e	upper arm			1	1	1	1	Low_up_arm	14	upper arm	985.000032
1982	pyrethroid	20-May	16	33	16:33:00	0.6895833	w				1	1	1	1				992.999952
1983	pyrethroid	20-May	16	33	16:33:00	0.6895833	w				1	1	1	1				992.999952
1984	pyrethroid	20-May	16	36	16:36:00	0.6916667	d	calf			1	1	1	1	Low_leg	14	calf	996.000048
1985	pyrethroid	20-May	16	36	16:36:00	0.6916667	d	shoulder			1	1	1	1	Post_trunk	18	shoulder	996.000048
1986	pyrethroid	20-May	16	37	16:37:00	0.6923611	e	neck			1	1	1	1	Head	9	neck	996.999984
1987	pyrethroid	20-May	16	39	16:39:00	0.69375	d	knee	right		1	1	1	1	Up_leg	19	knee	999
1988	pyrethroid	20-May	16	39	16:39:00	0.69375	d	knee	left		1	1	1	1	Up_leg	19	knee	999
1989	pyrethroid	20-May	16	39	16:39:00	0.69375	e	hand			1	1	1	1	Hand	5	hand	999
1990	pyrethroid	20-May	16	42	16:42:00	0.6958333	d	elbow			1	1	1	1	Low_up_arm	14	elbow	1001.999952
1991	pyrethroid	20-May	16	49	16:49:00	0.7006944	d	shoulder			1	1	1	1	Post_trunk	18	shoulder	1008.999936
1992	pyrethroid	20-May	16	54	16:54:00	0.7041667	d	upper arm			1	1	1	1	Low_up_arm	14	upper arm	1014.000048
1993	pyrethroid	20-May	17	9	17:09:00	0.7145833	w				1	1	1	1				1028.999952
1994	pyrethroid	20-May	17	10	17:10:00	0.7152778	e	upper arm			1	1	1	1	Low_up_arm	14	upper arm	1030.000032
1995	pyrethroid	20-May	17	11	17:11:00	0.7159722	e	ear			1	1	1	1	Head	9	ear	1030.999968
1996	pyrethroid	20-May	17	13	17:13:00	0.7173611	d	elbow			1	1	1	1	Low_up_arm	14	elbow	1032.999984
1997	pyrethroid	20-May	17	13	17:13:00	0.7173611	e	elbow			1	1	1	1	Low_up_arm	14	elbow	1032.999984
1998	pyrethroid	20-May	17	13	17:13:00	0.7173611	e	forehead			1	1	1	1	Head	9	forehead	1032.999984
1999	pyrethroid	20-May	17	15	17:15:00	0.71875	e	elbow			1	1	1	1	Low_up_arm	14	elbow	1035
2000	pyrethroid	20-May	17	17	17:17:00	0.7201389	d	forehead			1	1	1	1	Head	9	forehead	1037.000016
2001	pyrethroid	20-May	17	18	17:18:00	0.7208333	d	ankle			1	1	1	1	Foot	7	ankle	1037.999952
2002	pyrethroid	20-May	17	19	17:19:00	0.7215278	d	calf			1	1	1	1	Low_leg	14	calf	1039.000032
2003	pyrethroid	20-May	17	19	17:19:00	0.7215278	d	knee			1	1	1	1	Up_leg	19	knee	1039.000032
[truncated: 906 more rows]
